# Supplementary material for: Novel Immune-Related Gene-Based Signature Characterizing an Inflamed Microenvironment Predicts Prognosis and Radiotherapy Efficacy in Glioblastoma
Source: Front Genet. 2022 Jan 17;12:736187. doi: 10.3389/fgene.2021.736187 (PMC8801921; doi:10.3389/fgene.2021.736187)
Supplement: Supplementary file 1 [file Table2.XLS]

## Sheet: 103_immune-related_geneset.csv
Term	Description	Gene
WP_CYTOKINES_AND_INFLAMMATORY_RESPONSE	> Cytokines and Inflammatory Response	CD4
WP_CYTOKINES_AND_INFLAMMATORY_RESPONSE	> Cytokines and Inflammatory Response	CSF1
WP_CYTOKINES_AND_INFLAMMATORY_RESPONSE	> Cytokines and Inflammatory Response	CSF2
WP_CYTOKINES_AND_INFLAMMATORY_RESPONSE	> Cytokines and Inflammatory Response	CSF3
WP_CYTOKINES_AND_INFLAMMATORY_RESPONSE	> Cytokines and Inflammatory Response	CXCL1
WP_CYTOKINES_AND_INFLAMMATORY_RESPONSE	> Cytokines and Inflammatory Response	CXCL2
WP_CYTOKINES_AND_INFLAMMATORY_RESPONSE	> Cytokines and Inflammatory Response	HLA-DRA
WP_CYTOKINES_AND_INFLAMMATORY_RESPONSE	> Cytokines and Inflammatory Response	HLA-DRB1
WP_CYTOKINES_AND_INFLAMMATORY_RESPONSE	> Cytokines and Inflammatory Response	IFNB1
WP_CYTOKINES_AND_INFLAMMATORY_RESPONSE	> Cytokines and Inflammatory Response	IFNG
WP_CYTOKINES_AND_INFLAMMATORY_RESPONSE	> Cytokines and Inflammatory Response	IL10
WP_CYTOKINES_AND_INFLAMMATORY_RESPONSE	> Cytokines and Inflammatory Response	IL11
WP_CYTOKINES_AND_INFLAMMATORY_RESPONSE	> Cytokines and Inflammatory Response	IL12B
WP_CYTOKINES_AND_INFLAMMATORY_RESPONSE	> Cytokines and Inflammatory Response	IL13
WP_CYTOKINES_AND_INFLAMMATORY_RESPONSE	> Cytokines and Inflammatory Response	IL15
WP_CYTOKINES_AND_INFLAMMATORY_RESPONSE	> Cytokines and Inflammatory Response	IL1A
WP_CYTOKINES_AND_INFLAMMATORY_RESPONSE	> Cytokines and Inflammatory Response	IL1B
WP_CYTOKINES_AND_INFLAMMATORY_RESPONSE	> Cytokines and Inflammatory Response	IL2
WP_CYTOKINES_AND_INFLAMMATORY_RESPONSE	> Cytokines and Inflammatory Response	IL3
WP_CYTOKINES_AND_INFLAMMATORY_RESPONSE	> Cytokines and Inflammatory Response	IL4
WP_CYTOKINES_AND_INFLAMMATORY_RESPONSE	> Cytokines and Inflammatory Response	IL5
WP_CYTOKINES_AND_INFLAMMATORY_RESPONSE	> Cytokines and Inflammatory Response	IL6
WP_CYTOKINES_AND_INFLAMMATORY_RESPONSE	> Cytokines and Inflammatory Response	IL7
WP_CYTOKINES_AND_INFLAMMATORY_RESPONSE	> Cytokines and Inflammatory Response	PDGFA
WP_CYTOKINES_AND_INFLAMMATORY_RESPONSE	> Cytokines and Inflammatory Response	TGFB1
WP_CYTOKINES_AND_INFLAMMATORY_RESPONSE	> Cytokines and Inflammatory Response	TNF
GOBP_INFLAMMATORY_RESPONSE	> The immediate defensive reaction (by vertebrate tissue) to infection or injury caused by chemical or physical agents. The process is characterized by local vasodilation, extravasation of plasma into intercellular spaces and accumulation of white blood cells and macrophages. [GO_REF:0000022, ISBN:0198506732]	ABCC1
GOBP_INFLAMMATORY_RESPONSE	> The immediate defensive reaction (by vertebrate tissue) to infection or injury caused by chemical or physical agents. The process is characterized by local vasodilation, extravasation of plasma into intercellular spaces and accumulation of white blood cells and macrophages. [GO_REF:0000022, ISBN:0198506732]	ABCC2
GOBP_INFLAMMATORY_RESPONSE	> The immediate defensive reaction (by vertebrate tissue) to infection or injury caused by chemical or physical agents. The process is characterized by local vasodilation, extravasation of plasma into intercellular spaces and accumulation of white blood cells and macrophages. [GO_REF:0000022, ISBN:0198506732]	ABCD1
GOBP_INFLAMMATORY_RESPONSE	> The immediate defensive reaction (by vertebrate tissue) to infection or injury caused by chemical or physical agents. The process is characterized by local vasodilation, extravasation of plasma into intercellular spaces and accumulation of white blood cells and macrophages. [GO_REF:0000022, ISBN:0198506732]	ABCD2
GOBP_INFLAMMATORY_RESPONSE	> The immediate defensive reaction (by vertebrate tissue) to infection or injury caused by chemical or physical agents. The process is characterized by local vasodilation, extravasation of plasma into intercellular spaces and accumulation of white blood cells and macrophages. [GO_REF:0000022, ISBN:0198506732]	ABCF1
GOBP_INFLAMMATORY_RESPONSE	> The immediate defensive reaction (by vertebrate tissue) to infection or injury caused by chemical or physical agents. The process is characterized by local vasodilation, extravasation of plasma into intercellular spaces and accumulation of white blood cells and macrophages. [GO_REF:0000022, ISBN:0198506732]	ABHD12
GOBP_INFLAMMATORY_RESPONSE	> The immediate defensive reaction (by vertebrate tissue) to infection or injury caused by chemical or physical agents. The process is characterized by local vasodilation, extravasation of plasma into intercellular spaces and accumulation of white blood cells and macrophages. [GO_REF:0000022, ISBN:0198506732]	ACE2
GOBP_INFLAMMATORY_RESPONSE	> The immediate defensive reaction (by vertebrate tissue) to infection or injury caused by chemical or physical agents. The process is characterized by local vasodilation, extravasation of plasma into intercellular spaces and accumulation of white blood cells and macrophages. [GO_REF:0000022, ISBN:0198506732]	ACKR1
GOBP_INFLAMMATORY_RESPONSE	> The immediate defensive reaction (by vertebrate tissue) to infection or injury caused by chemical or physical agents. The process is characterized by local vasodilation, extravasation of plasma into intercellular spaces and accumulation of white blood cells and macrophages. [GO_REF:0000022, ISBN:0198506732]	ACKR2
GOBP_INFLAMMATORY_RESPONSE	> The immediate defensive reaction (by vertebrate tissue) to infection or injury caused by chemical or physical agents. The process is characterized by local vasodilation, extravasation of plasma into intercellular spaces and accumulation of white blood cells and macrophages. [GO_REF:0000022, ISBN:0198506732]	ACOD1
GOBP_INFLAMMATORY_RESPONSE	> The immediate defensive reaction (by vertebrate tissue) to infection or injury caused by chemical or physical agents. The process is characterized by local vasodilation, extravasation of plasma into intercellular spaces and accumulation of white blood cells and macrophages. [GO_REF:0000022, ISBN:0198506732]	ACVR1
GOBP_INFLAMMATORY_RESPONSE	> The immediate defensive reaction (by vertebrate tissue) to infection or injury caused by chemical or physical agents. The process is characterized by local vasodilation, extravasation of plasma into intercellular spaces and accumulation of white blood cells and macrophages. [GO_REF:0000022, ISBN:0198506732]	ADA
GOBP_INFLAMMATORY_RESPONSE	> The immediate defensive reaction (by vertebrate tissue) to infection or injury caused by chemical or physical agents. The process is characterized by local vasodilation, extravasation of plasma into intercellular spaces and accumulation of white blood cells and macrophages. [GO_REF:0000022, ISBN:0198506732]	ADAM8
GOBP_INFLAMMATORY_RESPONSE	> The immediate defensive reaction (by vertebrate tissue) to infection or injury caused by chemical or physical agents. The process is characterized by local vasodilation, extravasation of plasma into intercellular spaces and accumulation of white blood cells and macrophages. [GO_REF:0000022, ISBN:0198506732]	ADAMTS12
GOBP_INFLAMMATORY_RESPONSE	> The immediate defensive reaction (by vertebrate tissue) to infection or injury caused by chemical or physical agents. The process is characterized by local vasodilation, extravasation of plasma into intercellular spaces and accumulation of white blood cells and macrophages. [GO_REF:0000022, ISBN:0198506732]	ADCY1
GOBP_INFLAMMATORY_RESPONSE	> The immediate defensive reaction (by vertebrate tissue) to infection or injury caused by chemical or physical agents. The process is characterized by local vasodilation, extravasation of plasma into intercellular spaces and accumulation of white blood cells and macrophages. [GO_REF:0000022, ISBN:0198506732]	ADCY7
GOBP_INFLAMMATORY_RESPONSE	> The immediate defensive reaction (by vertebrate tissue) to infection or injury caused by chemical or physical agents. The process is characterized by local vasodilation, extravasation of plasma into intercellular spaces and accumulation of white blood cells and macrophages. [GO_REF:0000022, ISBN:0198506732]	ADCY8
GOBP_INFLAMMATORY_RESPONSE	> The immediate defensive reaction (by vertebrate tissue) to infection or injury caused by chemical or physical agents. The process is characterized by local vasodilation, extravasation of plasma into intercellular spaces and accumulation of white blood cells and macrophages. [GO_REF:0000022, ISBN:0198506732]	ADCYAP1
GOBP_INFLAMMATORY_RESPONSE	> The immediate defensive reaction (by vertebrate tissue) to infection or injury caused by chemical or physical agents. The process is characterized by local vasodilation, extravasation of plasma into intercellular spaces and accumulation of white blood cells and macrophages. [GO_REF:0000022, ISBN:0198506732]	ADGRE2
GOBP_INFLAMMATORY_RESPONSE	> The immediate defensive reaction (by vertebrate tissue) to infection or injury caused by chemical or physical agents. The process is characterized by local vasodilation, extravasation of plasma into intercellular spaces and accumulation of white blood cells and macrophages. [GO_REF:0000022, ISBN:0198506732]	ADGRE5
GOBP_INFLAMMATORY_RESPONSE	> The immediate defensive reaction (by vertebrate tissue) to infection or injury caused by chemical or physical agents. The process is characterized by local vasodilation, extravasation of plasma into intercellular spaces and accumulation of white blood cells and macrophages. [GO_REF:0000022, ISBN:0198506732]	ADIPOQ
GOBP_INFLAMMATORY_RESPONSE	> The immediate defensive reaction (by vertebrate tissue) to infection or injury caused by chemical or physical agents. The process is characterized by local vasodilation, extravasation of plasma into intercellular spaces and accumulation of white blood cells and macrophages. [GO_REF:0000022, ISBN:0198506732]	ADM
GOBP_INFLAMMATORY_RESPONSE	> The immediate defensive reaction (by vertebrate tissue) to infection or injury caused by chemical or physical agents. The process is characterized by local vasodilation, extravasation of plasma into intercellular spaces and accumulation of white blood cells and macrophages. [GO_REF:0000022, ISBN:0198506732]	ADORA1
GOBP_INFLAMMATORY_RESPONSE	> The immediate defensive reaction (by vertebrate tissue) to infection or injury caused by chemical or physical agents. The process is characterized by local vasodilation, extravasation of plasma into intercellular spaces and accumulation of white blood cells and macrophages. [GO_REF:0000022, ISBN:0198506732]	ADORA2A
GOBP_INFLAMMATORY_RESPONSE	> The immediate defensive reaction (by vertebrate tissue) to infection or injury caused by chemical or physical agents. The process is characterized by local vasodilation, extravasation of plasma into intercellular spaces and accumulation of white blood cells and macrophages. [GO_REF:0000022, ISBN:0198506732]	ADORA3
GOBP_INFLAMMATORY_RESPONSE	> The immediate defensive reaction (by vertebrate tissue) to infection or injury caused by chemical or physical agents. The process is characterized by local vasodilation, extravasation of plasma into intercellular spaces and accumulation of white blood cells and macrophages. [GO_REF:0000022, ISBN:0198506732]	AFAP1L2
GOBP_INFLAMMATORY_RESPONSE	> The immediate defensive reaction (by vertebrate tissue) to infection or injury caused by chemical or physical agents. The process is characterized by local vasodilation, extravasation of plasma into intercellular spaces and accumulation of white blood cells and macrophages. [GO_REF:0000022, ISBN:0198506732]	AGER
GOBP_INFLAMMATORY_RESPONSE	> The immediate defensive reaction (by vertebrate tissue) to infection or injury caused by chemical or physical agents. The process is characterized by local vasodilation, extravasation of plasma into intercellular spaces and accumulation of white blood cells and macrophages. [GO_REF:0000022, ISBN:0198506732]	AGT
GOBP_INFLAMMATORY_RESPONSE	> The immediate defensive reaction (by vertebrate tissue) to infection or injury caused by chemical or physical agents. The process is characterized by local vasodilation, extravasation of plasma into intercellular spaces and accumulation of white blood cells and macrophages. [GO_REF:0000022, ISBN:0198506732]	AGTR1
GOBP_INFLAMMATORY_RESPONSE	> The immediate defensive reaction (by vertebrate tissue) to infection or injury caused by chemical or physical agents. The process is characterized by local vasodilation, extravasation of plasma into intercellular spaces and accumulation of white blood cells and macrophages. [GO_REF:0000022, ISBN:0198506732]	AGTR2
GOBP_INFLAMMATORY_RESPONSE	> The immediate defensive reaction (by vertebrate tissue) to infection or injury caused by chemical or physical agents. The process is characterized by local vasodilation, extravasation of plasma into intercellular spaces and accumulation of white blood cells and macrophages. [GO_REF:0000022, ISBN:0198506732]	AHCY
GOBP_INFLAMMATORY_RESPONSE	> The immediate defensive reaction (by vertebrate tissue) to infection or injury caused by chemical or physical agents. The process is characterized by local vasodilation, extravasation of plasma into intercellular spaces and accumulation of white blood cells and macrophages. [GO_REF:0000022, ISBN:0198506732]	AHSG
GOBP_INFLAMMATORY_RESPONSE	> The immediate defensive reaction (by vertebrate tissue) to infection or injury caused by chemical or physical agents. The process is characterized by local vasodilation, extravasation of plasma into intercellular spaces and accumulation of white blood cells and macrophages. [GO_REF:0000022, ISBN:0198506732]	AIF1
GOBP_INFLAMMATORY_RESPONSE	> The immediate defensive reaction (by vertebrate tissue) to infection or injury caused by chemical or physical agents. The process is characterized by local vasodilation, extravasation of plasma into intercellular spaces and accumulation of white blood cells and macrophages. [GO_REF:0000022, ISBN:0198506732]	AIM2
GOBP_INFLAMMATORY_RESPONSE	> The immediate defensive reaction (by vertebrate tissue) to infection or injury caused by chemical or physical agents. The process is characterized by local vasodilation, extravasation of plasma into intercellular spaces and accumulation of white blood cells and macrophages. [GO_REF:0000022, ISBN:0198506732]	AIMP1
GOBP_INFLAMMATORY_RESPONSE	> The immediate defensive reaction (by vertebrate tissue) to infection or injury caused by chemical or physical agents. The process is characterized by local vasodilation, extravasation of plasma into intercellular spaces and accumulation of white blood cells and macrophages. [GO_REF:0000022, ISBN:0198506732]	AKNA
GOBP_INFLAMMATORY_RESPONSE	> The immediate defensive reaction (by vertebrate tissue) to infection or injury caused by chemical or physical agents. The process is characterized by local vasodilation, extravasation of plasma into intercellular spaces and accumulation of white blood cells and macrophages. [GO_REF:0000022, ISBN:0198506732]	AKT1
GOBP_INFLAMMATORY_RESPONSE	> The immediate defensive reaction (by vertebrate tissue) to infection or injury caused by chemical or physical agents. The process is characterized by local vasodilation, extravasation of plasma into intercellular spaces and accumulation of white blood cells and macrophages. [GO_REF:0000022, ISBN:0198506732]	ALOX15
GOBP_INFLAMMATORY_RESPONSE	> The immediate defensive reaction (by vertebrate tissue) to infection or injury caused by chemical or physical agents. The process is characterized by local vasodilation, extravasation of plasma into intercellular spaces and accumulation of white blood cells and macrophages. [GO_REF:0000022, ISBN:0198506732]	ALOX5
GOBP_INFLAMMATORY_RESPONSE	> The immediate defensive reaction (by vertebrate tissue) to infection or injury caused by chemical or physical agents. The process is characterized by local vasodilation, extravasation of plasma into intercellular spaces and accumulation of white blood cells and macrophages. [GO_REF:0000022, ISBN:0198506732]	ANO6
GOBP_INFLAMMATORY_RESPONSE	> The immediate defensive reaction (by vertebrate tissue) to infection or injury caused by chemical or physical agents. The process is characterized by local vasodilation, extravasation of plasma into intercellular spaces and accumulation of white blood cells and macrophages. [GO_REF:0000022, ISBN:0198506732]	ANXA1
GOBP_INFLAMMATORY_RESPONSE	> The immediate defensive reaction (by vertebrate tissue) to infection or injury caused by chemical or physical agents. The process is characterized by local vasodilation, extravasation of plasma into intercellular spaces and accumulation of white blood cells and macrophages. [GO_REF:0000022, ISBN:0198506732]	AOAH
GOBP_INFLAMMATORY_RESPONSE	> The immediate defensive reaction (by vertebrate tissue) to infection or injury caused by chemical or physical agents. The process is characterized by local vasodilation, extravasation of plasma into intercellular spaces and accumulation of white blood cells and macrophages. [GO_REF:0000022, ISBN:0198506732]	AOC3
GOBP_INFLAMMATORY_RESPONSE	> The immediate defensive reaction (by vertebrate tissue) to infection or injury caused by chemical or physical agents. The process is characterized by local vasodilation, extravasation of plasma into intercellular spaces and accumulation of white blood cells and macrophages. [GO_REF:0000022, ISBN:0198506732]	AP3B1
GOBP_INFLAMMATORY_RESPONSE	> The immediate defensive reaction (by vertebrate tissue) to infection or injury caused by chemical or physical agents. The process is characterized by local vasodilation, extravasation of plasma into intercellular spaces and accumulation of white blood cells and macrophages. [GO_REF:0000022, ISBN:0198506732]	APCS
GOBP_INFLAMMATORY_RESPONSE	> The immediate defensive reaction (by vertebrate tissue) to infection or injury caused by chemical or physical agents. The process is characterized by local vasodilation, extravasation of plasma into intercellular spaces and accumulation of white blood cells and macrophages. [GO_REF:0000022, ISBN:0198506732]	APOA1
GOBP_INFLAMMATORY_RESPONSE	> The immediate defensive reaction (by vertebrate tissue) to infection or injury caused by chemical or physical agents. The process is characterized by local vasodilation, extravasation of plasma into intercellular spaces and accumulation of white blood cells and macrophages. [GO_REF:0000022, ISBN:0198506732]	APOD
GOBP_INFLAMMATORY_RESPONSE	> The immediate defensive reaction (by vertebrate tissue) to infection or injury caused by chemical or physical agents. The process is characterized by local vasodilation, extravasation of plasma into intercellular spaces and accumulation of white blood cells and macrophages. [GO_REF:0000022, ISBN:0198506732]	APOE
GOBP_INFLAMMATORY_RESPONSE	> The immediate defensive reaction (by vertebrate tissue) to infection or injury caused by chemical or physical agents. The process is characterized by local vasodilation, extravasation of plasma into intercellular spaces and accumulation of white blood cells and macrophages. [GO_REF:0000022, ISBN:0198506732]	APOL2
GOBP_INFLAMMATORY_RESPONSE	> The immediate defensive reaction (by vertebrate tissue) to infection or injury caused by chemical or physical agents. The process is characterized by local vasodilation, extravasation of plasma into intercellular spaces and accumulation of white blood cells and macrophages. [GO_REF:0000022, ISBN:0198506732]	APOL3
GOBP_INFLAMMATORY_RESPONSE	> The immediate defensive reaction (by vertebrate tissue) to infection or injury caused by chemical or physical agents. The process is characterized by local vasodilation, extravasation of plasma into intercellular spaces and accumulation of white blood cells and macrophages. [GO_REF:0000022, ISBN:0198506732]	APP
GOBP_INFLAMMATORY_RESPONSE	> The immediate defensive reaction (by vertebrate tissue) to infection or injury caused by chemical or physical agents. The process is characterized by local vasodilation, extravasation of plasma into intercellular spaces and accumulation of white blood cells and macrophages. [GO_REF:0000022, ISBN:0198506732]	APPL1
GOBP_INFLAMMATORY_RESPONSE	> The immediate defensive reaction (by vertebrate tissue) to infection or injury caused by chemical or physical agents. The process is characterized by local vasodilation, extravasation of plasma into intercellular spaces and accumulation of white blood cells and macrophages. [GO_REF:0000022, ISBN:0198506732]	APPL2
GOBP_INFLAMMATORY_RESPONSE	> The immediate defensive reaction (by vertebrate tissue) to infection or injury caused by chemical or physical agents. The process is characterized by local vasodilation, extravasation of plasma into intercellular spaces and accumulation of white blood cells and macrophages. [GO_REF:0000022, ISBN:0198506732]	AREL1
GOBP_INFLAMMATORY_RESPONSE	> The immediate defensive reaction (by vertebrate tissue) to infection or injury caused by chemical or physical agents. The process is characterized by local vasodilation, extravasation of plasma into intercellular spaces and accumulation of white blood cells and macrophages. [GO_REF:0000022, ISBN:0198506732]	ASH1L
GOBP_INFLAMMATORY_RESPONSE	> The immediate defensive reaction (by vertebrate tissue) to infection or injury caused by chemical or physical agents. The process is characterized by local vasodilation, extravasation of plasma into intercellular spaces and accumulation of white blood cells and macrophages. [GO_REF:0000022, ISBN:0198506732]	ASS1
GOBP_INFLAMMATORY_RESPONSE	> The immediate defensive reaction (by vertebrate tissue) to infection or injury caused by chemical or physical agents. The process is characterized by local vasodilation, extravasation of plasma into intercellular spaces and accumulation of white blood cells and macrophages. [GO_REF:0000022, ISBN:0198506732]	ATM
GOBP_INFLAMMATORY_RESPONSE	> The immediate defensive reaction (by vertebrate tissue) to infection or injury caused by chemical or physical agents. The process is characterized by local vasodilation, extravasation of plasma into intercellular spaces and accumulation of white blood cells and macrophages. [GO_REF:0000022, ISBN:0198506732]	ATRN
GOBP_INFLAMMATORY_RESPONSE	> The immediate defensive reaction (by vertebrate tissue) to infection or injury caused by chemical or physical agents. The process is characterized by local vasodilation, extravasation of plasma into intercellular spaces and accumulation of white blood cells and macrophages. [GO_REF:0000022, ISBN:0198506732]	AXL
GOBP_INFLAMMATORY_RESPONSE	> The immediate defensive reaction (by vertebrate tissue) to infection or injury caused by chemical or physical agents. The process is characterized by local vasodilation, extravasation of plasma into intercellular spaces and accumulation of white blood cells and macrophages. [GO_REF:0000022, ISBN:0198506732]	AZU1
GOBP_INFLAMMATORY_RESPONSE	> The immediate defensive reaction (by vertebrate tissue) to infection or injury caused by chemical or physical agents. The process is characterized by local vasodilation, extravasation of plasma into intercellular spaces and accumulation of white blood cells and macrophages. [GO_REF:0000022, ISBN:0198506732]	B4GALT1
GOBP_INFLAMMATORY_RESPONSE	> The immediate defensive reaction (by vertebrate tissue) to infection or injury caused by chemical or physical agents. The process is characterized by local vasodilation, extravasation of plasma into intercellular spaces and accumulation of white blood cells and macrophages. [GO_REF:0000022, ISBN:0198506732]	BAP1
GOBP_INFLAMMATORY_RESPONSE	> The immediate defensive reaction (by vertebrate tissue) to infection or injury caused by chemical or physical agents. The process is characterized by local vasodilation, extravasation of plasma into intercellular spaces and accumulation of white blood cells and macrophages. [GO_REF:0000022, ISBN:0198506732]	BCL6
GOBP_INFLAMMATORY_RESPONSE	> The immediate defensive reaction (by vertebrate tissue) to infection or injury caused by chemical or physical agents. The process is characterized by local vasodilation, extravasation of plasma into intercellular spaces and accumulation of white blood cells and macrophages. [GO_REF:0000022, ISBN:0198506732]	BCL6B
GOBP_INFLAMMATORY_RESPONSE	> The immediate defensive reaction (by vertebrate tissue) to infection or injury caused by chemical or physical agents. The process is characterized by local vasodilation, extravasation of plasma into intercellular spaces and accumulation of white blood cells and macrophages. [GO_REF:0000022, ISBN:0198506732]	BDKRB1
GOBP_INFLAMMATORY_RESPONSE	> The immediate defensive reaction (by vertebrate tissue) to infection or injury caused by chemical or physical agents. The process is characterized by local vasodilation, extravasation of plasma into intercellular spaces and accumulation of white blood cells and macrophages. [GO_REF:0000022, ISBN:0198506732]	BDKRB2
GOBP_INFLAMMATORY_RESPONSE	> The immediate defensive reaction (by vertebrate tissue) to infection or injury caused by chemical or physical agents. The process is characterized by local vasodilation, extravasation of plasma into intercellular spaces and accumulation of white blood cells and macrophages. [GO_REF:0000022, ISBN:0198506732]	BIRC2
GOBP_INFLAMMATORY_RESPONSE	> The immediate defensive reaction (by vertebrate tissue) to infection or injury caused by chemical or physical agents. The process is characterized by local vasodilation, extravasation of plasma into intercellular spaces and accumulation of white blood cells and macrophages. [GO_REF:0000022, ISBN:0198506732]	BIRC3
GOBP_INFLAMMATORY_RESPONSE	> The immediate defensive reaction (by vertebrate tissue) to infection or injury caused by chemical or physical agents. The process is characterized by local vasodilation, extravasation of plasma into intercellular spaces and accumulation of white blood cells and macrophages. [GO_REF:0000022, ISBN:0198506732]	BLNK
GOBP_INFLAMMATORY_RESPONSE	> The immediate defensive reaction (by vertebrate tissue) to infection or injury caused by chemical or physical agents. The process is characterized by local vasodilation, extravasation of plasma into intercellular spaces and accumulation of white blood cells and macrophages. [GO_REF:0000022, ISBN:0198506732]	BMP2
GOBP_INFLAMMATORY_RESPONSE	> The immediate defensive reaction (by vertebrate tissue) to infection or injury caused by chemical or physical agents. The process is characterized by local vasodilation, extravasation of plasma into intercellular spaces and accumulation of white blood cells and macrophages. [GO_REF:0000022, ISBN:0198506732]	BMP6
GOBP_INFLAMMATORY_RESPONSE	> The immediate defensive reaction (by vertebrate tissue) to infection or injury caused by chemical or physical agents. The process is characterized by local vasodilation, extravasation of plasma into intercellular spaces and accumulation of white blood cells and macrophages. [GO_REF:0000022, ISBN:0198506732]	BMPR1B
GOBP_INFLAMMATORY_RESPONSE	> The immediate defensive reaction (by vertebrate tissue) to infection or injury caused by chemical or physical agents. The process is characterized by local vasodilation, extravasation of plasma into intercellular spaces and accumulation of white blood cells and macrophages. [GO_REF:0000022, ISBN:0198506732]	BRD4
GOBP_INFLAMMATORY_RESPONSE	> The immediate defensive reaction (by vertebrate tissue) to infection or injury caused by chemical or physical agents. The process is characterized by local vasodilation, extravasation of plasma into intercellular spaces and accumulation of white blood cells and macrophages. [GO_REF:0000022, ISBN:0198506732]	BST1
GOBP_INFLAMMATORY_RESPONSE	> The immediate defensive reaction (by vertebrate tissue) to infection or injury caused by chemical or physical agents. The process is characterized by local vasodilation, extravasation of plasma into intercellular spaces and accumulation of white blood cells and macrophages. [GO_REF:0000022, ISBN:0198506732]	BTK
GOBP_INFLAMMATORY_RESPONSE	> The immediate defensive reaction (by vertebrate tissue) to infection or injury caused by chemical or physical agents. The process is characterized by local vasodilation, extravasation of plasma into intercellular spaces and accumulation of white blood cells and macrophages. [GO_REF:0000022, ISBN:0198506732]	C1QTNF12
GOBP_INFLAMMATORY_RESPONSE	> The immediate defensive reaction (by vertebrate tissue) to infection or injury caused by chemical or physical agents. The process is characterized by local vasodilation, extravasation of plasma into intercellular spaces and accumulation of white blood cells and macrophages. [GO_REF:0000022, ISBN:0198506732]	C1QTNF3
GOBP_INFLAMMATORY_RESPONSE	> The immediate defensive reaction (by vertebrate tissue) to infection or injury caused by chemical or physical agents. The process is characterized by local vasodilation, extravasation of plasma into intercellular spaces and accumulation of white blood cells and macrophages. [GO_REF:0000022, ISBN:0198506732]	C2CD4A
GOBP_INFLAMMATORY_RESPONSE	> The immediate defensive reaction (by vertebrate tissue) to infection or injury caused by chemical or physical agents. The process is characterized by local vasodilation, extravasation of plasma into intercellular spaces and accumulation of white blood cells and macrophages. [GO_REF:0000022, ISBN:0198506732]	C2CD4B
GOBP_INFLAMMATORY_RESPONSE	> The immediate defensive reaction (by vertebrate tissue) to infection or injury caused by chemical or physical agents. The process is characterized by local vasodilation, extravasation of plasma into intercellular spaces and accumulation of white blood cells and macrophages. [GO_REF:0000022, ISBN:0198506732]	C3
GOBP_INFLAMMATORY_RESPONSE	> The immediate defensive reaction (by vertebrate tissue) to infection or injury caused by chemical or physical agents. The process is characterized by local vasodilation, extravasation of plasma into intercellular spaces and accumulation of white blood cells and macrophages. [GO_REF:0000022, ISBN:0198506732]	C3AR1
GOBP_INFLAMMATORY_RESPONSE	> The immediate defensive reaction (by vertebrate tissue) to infection or injury caused by chemical or physical agents. The process is characterized by local vasodilation, extravasation of plasma into intercellular spaces and accumulation of white blood cells and macrophages. [GO_REF:0000022, ISBN:0198506732]	C4A
GOBP_INFLAMMATORY_RESPONSE	> The immediate defensive reaction (by vertebrate tissue) to infection or injury caused by chemical or physical agents. The process is characterized by local vasodilation, extravasation of plasma into intercellular spaces and accumulation of white blood cells and macrophages. [GO_REF:0000022, ISBN:0198506732]	C4B
GOBP_INFLAMMATORY_RESPONSE	> The immediate defensive reaction (by vertebrate tissue) to infection or injury caused by chemical or physical agents. The process is characterized by local vasodilation, extravasation of plasma into intercellular spaces and accumulation of white blood cells and macrophages. [GO_REF:0000022, ISBN:0198506732]	C5
GOBP_INFLAMMATORY_RESPONSE	> The immediate defensive reaction (by vertebrate tissue) to infection or injury caused by chemical or physical agents. The process is characterized by local vasodilation, extravasation of plasma into intercellular spaces and accumulation of white blood cells and macrophages. [GO_REF:0000022, ISBN:0198506732]	C5AR1
GOBP_INFLAMMATORY_RESPONSE	> The immediate defensive reaction (by vertebrate tissue) to infection or injury caused by chemical or physical agents. The process is characterized by local vasodilation, extravasation of plasma into intercellular spaces and accumulation of white blood cells and macrophages. [GO_REF:0000022, ISBN:0198506732]	C5AR2
GOBP_INFLAMMATORY_RESPONSE	> The immediate defensive reaction (by vertebrate tissue) to infection or injury caused by chemical or physical agents. The process is characterized by local vasodilation, extravasation of plasma into intercellular spaces and accumulation of white blood cells and macrophages. [GO_REF:0000022, ISBN:0198506732]	CALCA
GOBP_INFLAMMATORY_RESPONSE	> The immediate defensive reaction (by vertebrate tissue) to infection or injury caused by chemical or physical agents. The process is characterized by local vasodilation, extravasation of plasma into intercellular spaces and accumulation of white blood cells and macrophages. [GO_REF:0000022, ISBN:0198506732]	CALCRL
GOBP_INFLAMMATORY_RESPONSE	> The immediate defensive reaction (by vertebrate tissue) to infection or injury caused by chemical or physical agents. The process is characterized by local vasodilation, extravasation of plasma into intercellular spaces and accumulation of white blood cells and macrophages. [GO_REF:0000022, ISBN:0198506732]	CAMK1D
GOBP_INFLAMMATORY_RESPONSE	> The immediate defensive reaction (by vertebrate tissue) to infection or injury caused by chemical or physical agents. The process is characterized by local vasodilation, extravasation of plasma into intercellular spaces and accumulation of white blood cells and macrophages. [GO_REF:0000022, ISBN:0198506732]	CAMK4
GOBP_INFLAMMATORY_RESPONSE	> The immediate defensive reaction (by vertebrate tissue) to infection or injury caused by chemical or physical agents. The process is characterized by local vasodilation, extravasation of plasma into intercellular spaces and accumulation of white blood cells and macrophages. [GO_REF:0000022, ISBN:0198506732]	CARD18
GOBP_INFLAMMATORY_RESPONSE	> The immediate defensive reaction (by vertebrate tissue) to infection or injury caused by chemical or physical agents. The process is characterized by local vasodilation, extravasation of plasma into intercellular spaces and accumulation of white blood cells and macrophages. [GO_REF:0000022, ISBN:0198506732]	CASP1
GOBP_INFLAMMATORY_RESPONSE	> The immediate defensive reaction (by vertebrate tissue) to infection or injury caused by chemical or physical agents. The process is characterized by local vasodilation, extravasation of plasma into intercellular spaces and accumulation of white blood cells and macrophages. [GO_REF:0000022, ISBN:0198506732]	CASP12
GOBP_INFLAMMATORY_RESPONSE	> The immediate defensive reaction (by vertebrate tissue) to infection or injury caused by chemical or physical agents. The process is characterized by local vasodilation, extravasation of plasma into intercellular spaces and accumulation of white blood cells and macrophages. [GO_REF:0000022, ISBN:0198506732]	CASP4
GOBP_INFLAMMATORY_RESPONSE	> The immediate defensive reaction (by vertebrate tissue) to infection or injury caused by chemical or physical agents. The process is characterized by local vasodilation, extravasation of plasma into intercellular spaces and accumulation of white blood cells and macrophages. [GO_REF:0000022, ISBN:0198506732]	CASP5
GOBP_INFLAMMATORY_RESPONSE	> The immediate defensive reaction (by vertebrate tissue) to infection or injury caused by chemical or physical agents. The process is characterized by local vasodilation, extravasation of plasma into intercellular spaces and accumulation of white blood cells and macrophages. [GO_REF:0000022, ISBN:0198506732]	CCL1
GOBP_INFLAMMATORY_RESPONSE	> The immediate defensive reaction (by vertebrate tissue) to infection or injury caused by chemical or physical agents. The process is characterized by local vasodilation, extravasation of plasma into intercellular spaces and accumulation of white blood cells and macrophages. [GO_REF:0000022, ISBN:0198506732]	CCL11
GOBP_INFLAMMATORY_RESPONSE	> The immediate defensive reaction (by vertebrate tissue) to infection or injury caused by chemical or physical agents. The process is characterized by local vasodilation, extravasation of plasma into intercellular spaces and accumulation of white blood cells and macrophages. [GO_REF:0000022, ISBN:0198506732]	CCL13
GOBP_INFLAMMATORY_RESPONSE	> The immediate defensive reaction (by vertebrate tissue) to infection or injury caused by chemical or physical agents. The process is characterized by local vasodilation, extravasation of plasma into intercellular spaces and accumulation of white blood cells and macrophages. [GO_REF:0000022, ISBN:0198506732]	CCL14
GOBP_INFLAMMATORY_RESPONSE	> The immediate defensive reaction (by vertebrate tissue) to infection or injury caused by chemical or physical agents. The process is characterized by local vasodilation, extravasation of plasma into intercellular spaces and accumulation of white blood cells and macrophages. [GO_REF:0000022, ISBN:0198506732]	CCL15
GOBP_INFLAMMATORY_RESPONSE	> The immediate defensive reaction (by vertebrate tissue) to infection or injury caused by chemical or physical agents. The process is characterized by local vasodilation, extravasation of plasma into intercellular spaces and accumulation of white blood cells and macrophages. [GO_REF:0000022, ISBN:0198506732]	CCL16
GOBP_INFLAMMATORY_RESPONSE	> The immediate defensive reaction (by vertebrate tissue) to infection or injury caused by chemical or physical agents. The process is characterized by local vasodilation, extravasation of plasma into intercellular spaces and accumulation of white blood cells and macrophages. [GO_REF:0000022, ISBN:0198506732]	CCL17
GOBP_INFLAMMATORY_RESPONSE	> The immediate defensive reaction (by vertebrate tissue) to infection or injury caused by chemical or physical agents. The process is characterized by local vasodilation, extravasation of plasma into intercellular spaces and accumulation of white blood cells and macrophages. [GO_REF:0000022, ISBN:0198506732]	CCL18
GOBP_INFLAMMATORY_RESPONSE	> The immediate defensive reaction (by vertebrate tissue) to infection or injury caused by chemical or physical agents. The process is characterized by local vasodilation, extravasation of plasma into intercellular spaces and accumulation of white blood cells and macrophages. [GO_REF:0000022, ISBN:0198506732]	CCL19
GOBP_INFLAMMATORY_RESPONSE	> The immediate defensive reaction (by vertebrate tissue) to infection or injury caused by chemical or physical agents. The process is characterized by local vasodilation, extravasation of plasma into intercellular spaces and accumulation of white blood cells and macrophages. [GO_REF:0000022, ISBN:0198506732]	CCL2
GOBP_INFLAMMATORY_RESPONSE	> The immediate defensive reaction (by vertebrate tissue) to infection or injury caused by chemical or physical agents. The process is characterized by local vasodilation, extravasation of plasma into intercellular spaces and accumulation of white blood cells and macrophages. [GO_REF:0000022, ISBN:0198506732]	CCL20
GOBP_INFLAMMATORY_RESPONSE	> The immediate defensive reaction (by vertebrate tissue) to infection or injury caused by chemical or physical agents. The process is characterized by local vasodilation, extravasation of plasma into intercellular spaces and accumulation of white blood cells and macrophages. [GO_REF:0000022, ISBN:0198506732]	CCL21
GOBP_INFLAMMATORY_RESPONSE	> The immediate defensive reaction (by vertebrate tissue) to infection or injury caused by chemical or physical agents. The process is characterized by local vasodilation, extravasation of plasma into intercellular spaces and accumulation of white blood cells and macrophages. [GO_REF:0000022, ISBN:0198506732]	CCL22
GOBP_INFLAMMATORY_RESPONSE	> The immediate defensive reaction (by vertebrate tissue) to infection or injury caused by chemical or physical agents. The process is characterized by local vasodilation, extravasation of plasma into intercellular spaces and accumulation of white blood cells and macrophages. [GO_REF:0000022, ISBN:0198506732]	CCL23
GOBP_INFLAMMATORY_RESPONSE	> The immediate defensive reaction (by vertebrate tissue) to infection or injury caused by chemical or physical agents. The process is characterized by local vasodilation, extravasation of plasma into intercellular spaces and accumulation of white blood cells and macrophages. [GO_REF:0000022, ISBN:0198506732]	CCL24
GOBP_INFLAMMATORY_RESPONSE	> The immediate defensive reaction (by vertebrate tissue) to infection or injury caused by chemical or physical agents. The process is characterized by local vasodilation, extravasation of plasma into intercellular spaces and accumulation of white blood cells and macrophages. [GO_REF:0000022, ISBN:0198506732]	CCL25
GOBP_INFLAMMATORY_RESPONSE	> The immediate defensive reaction (by vertebrate tissue) to infection or injury caused by chemical or physical agents. The process is characterized by local vasodilation, extravasation of plasma into intercellular spaces and accumulation of white blood cells and macrophages. [GO_REF:0000022, ISBN:0198506732]	CCL26
GOBP_INFLAMMATORY_RESPONSE	> The immediate defensive reaction (by vertebrate tissue) to infection or injury caused by chemical or physical agents. The process is characterized by local vasodilation, extravasation of plasma into intercellular spaces and accumulation of white blood cells and macrophages. [GO_REF:0000022, ISBN:0198506732]	CCL3
GOBP_INFLAMMATORY_RESPONSE	> The immediate defensive reaction (by vertebrate tissue) to infection or injury caused by chemical or physical agents. The process is characterized by local vasodilation, extravasation of plasma into intercellular spaces and accumulation of white blood cells and macrophages. [GO_REF:0000022, ISBN:0198506732]	CCL3L1
GOBP_INFLAMMATORY_RESPONSE	> The immediate defensive reaction (by vertebrate tissue) to infection or injury caused by chemical or physical agents. The process is characterized by local vasodilation, extravasation of plasma into intercellular spaces and accumulation of white blood cells and macrophages. [GO_REF:0000022, ISBN:0198506732]	CCL3L3
GOBP_INFLAMMATORY_RESPONSE	> The immediate defensive reaction (by vertebrate tissue) to infection or injury caused by chemical or physical agents. The process is characterized by local vasodilation, extravasation of plasma into intercellular spaces and accumulation of white blood cells and macrophages. [GO_REF:0000022, ISBN:0198506732]	CCL4
GOBP_INFLAMMATORY_RESPONSE	> The immediate defensive reaction (by vertebrate tissue) to infection or injury caused by chemical or physical agents. The process is characterized by local vasodilation, extravasation of plasma into intercellular spaces and accumulation of white blood cells and macrophages. [GO_REF:0000022, ISBN:0198506732]	CCL5
GOBP_INFLAMMATORY_RESPONSE	> The immediate defensive reaction (by vertebrate tissue) to infection or injury caused by chemical or physical agents. The process is characterized by local vasodilation, extravasation of plasma into intercellular spaces and accumulation of white blood cells and macrophages. [GO_REF:0000022, ISBN:0198506732]	CCL7
GOBP_INFLAMMATORY_RESPONSE	> The immediate defensive reaction (by vertebrate tissue) to infection or injury caused by chemical or physical agents. The process is characterized by local vasodilation, extravasation of plasma into intercellular spaces and accumulation of white blood cells and macrophages. [GO_REF:0000022, ISBN:0198506732]	CCL8
GOBP_INFLAMMATORY_RESPONSE	> The immediate defensive reaction (by vertebrate tissue) to infection or injury caused by chemical or physical agents. The process is characterized by local vasodilation, extravasation of plasma into intercellular spaces and accumulation of white blood cells and macrophages. [GO_REF:0000022, ISBN:0198506732]	CCN3
GOBP_INFLAMMATORY_RESPONSE	> The immediate defensive reaction (by vertebrate tissue) to infection or injury caused by chemical or physical agents. The process is characterized by local vasodilation, extravasation of plasma into intercellular spaces and accumulation of white blood cells and macrophages. [GO_REF:0000022, ISBN:0198506732]	CCN4
GOBP_INFLAMMATORY_RESPONSE	> The immediate defensive reaction (by vertebrate tissue) to infection or injury caused by chemical or physical agents. The process is characterized by local vasodilation, extravasation of plasma into intercellular spaces and accumulation of white blood cells and macrophages. [GO_REF:0000022, ISBN:0198506732]	CCR1
GOBP_INFLAMMATORY_RESPONSE	> The immediate defensive reaction (by vertebrate tissue) to infection or injury caused by chemical or physical agents. The process is characterized by local vasodilation, extravasation of plasma into intercellular spaces and accumulation of white blood cells and macrophages. [GO_REF:0000022, ISBN:0198506732]	CCR2
GOBP_INFLAMMATORY_RESPONSE	> The immediate defensive reaction (by vertebrate tissue) to infection or injury caused by chemical or physical agents. The process is characterized by local vasodilation, extravasation of plasma into intercellular spaces and accumulation of white blood cells and macrophages. [GO_REF:0000022, ISBN:0198506732]	CCR3
GOBP_INFLAMMATORY_RESPONSE	> The immediate defensive reaction (by vertebrate tissue) to infection or injury caused by chemical or physical agents. The process is characterized by local vasodilation, extravasation of plasma into intercellular spaces and accumulation of white blood cells and macrophages. [GO_REF:0000022, ISBN:0198506732]	CCR4
GOBP_INFLAMMATORY_RESPONSE	> The immediate defensive reaction (by vertebrate tissue) to infection or injury caused by chemical or physical agents. The process is characterized by local vasodilation, extravasation of plasma into intercellular spaces and accumulation of white blood cells and macrophages. [GO_REF:0000022, ISBN:0198506732]	CCR5
GOBP_INFLAMMATORY_RESPONSE	> The immediate defensive reaction (by vertebrate tissue) to infection or injury caused by chemical or physical agents. The process is characterized by local vasodilation, extravasation of plasma into intercellular spaces and accumulation of white blood cells and macrophages. [GO_REF:0000022, ISBN:0198506732]	CCR6
GOBP_INFLAMMATORY_RESPONSE	> The immediate defensive reaction (by vertebrate tissue) to infection or injury caused by chemical or physical agents. The process is characterized by local vasodilation, extravasation of plasma into intercellular spaces and accumulation of white blood cells and macrophages. [GO_REF:0000022, ISBN:0198506732]	CCR7
GOBP_INFLAMMATORY_RESPONSE	> The immediate defensive reaction (by vertebrate tissue) to infection or injury caused by chemical or physical agents. The process is characterized by local vasodilation, extravasation of plasma into intercellular spaces and accumulation of white blood cells and macrophages. [GO_REF:0000022, ISBN:0198506732]	CCRL2
GOBP_INFLAMMATORY_RESPONSE	> The immediate defensive reaction (by vertebrate tissue) to infection or injury caused by chemical or physical agents. The process is characterized by local vasodilation, extravasation of plasma into intercellular spaces and accumulation of white blood cells and macrophages. [GO_REF:0000022, ISBN:0198506732]	CD14
GOBP_INFLAMMATORY_RESPONSE	> The immediate defensive reaction (by vertebrate tissue) to infection or injury caused by chemical or physical agents. The process is characterized by local vasodilation, extravasation of plasma into intercellular spaces and accumulation of white blood cells and macrophages. [GO_REF:0000022, ISBN:0198506732]	CD163
GOBP_INFLAMMATORY_RESPONSE	> The immediate defensive reaction (by vertebrate tissue) to infection or injury caused by chemical or physical agents. The process is characterized by local vasodilation, extravasation of plasma into intercellular spaces and accumulation of white blood cells and macrophages. [GO_REF:0000022, ISBN:0198506732]	CD180
GOBP_INFLAMMATORY_RESPONSE	> The immediate defensive reaction (by vertebrate tissue) to infection or injury caused by chemical or physical agents. The process is characterized by local vasodilation, extravasation of plasma into intercellular spaces and accumulation of white blood cells and macrophages. [GO_REF:0000022, ISBN:0198506732]	CD200
GOBP_INFLAMMATORY_RESPONSE	> The immediate defensive reaction (by vertebrate tissue) to infection or injury caused by chemical or physical agents. The process is characterized by local vasodilation, extravasation of plasma into intercellular spaces and accumulation of white blood cells and macrophages. [GO_REF:0000022, ISBN:0198506732]	CD200R1
GOBP_INFLAMMATORY_RESPONSE	> The immediate defensive reaction (by vertebrate tissue) to infection or injury caused by chemical or physical agents. The process is characterized by local vasodilation, extravasation of plasma into intercellular spaces and accumulation of white blood cells and macrophages. [GO_REF:0000022, ISBN:0198506732]	CD200R1L
GOBP_INFLAMMATORY_RESPONSE	> The immediate defensive reaction (by vertebrate tissue) to infection or injury caused by chemical or physical agents. The process is characterized by local vasodilation, extravasation of plasma into intercellular spaces and accumulation of white blood cells and macrophages. [GO_REF:0000022, ISBN:0198506732]	CD28
GOBP_INFLAMMATORY_RESPONSE	> The immediate defensive reaction (by vertebrate tissue) to infection or injury caused by chemical or physical agents. The process is characterized by local vasodilation, extravasation of plasma into intercellular spaces and accumulation of white blood cells and macrophages. [GO_REF:0000022, ISBN:0198506732]	CD36
GOBP_INFLAMMATORY_RESPONSE	> The immediate defensive reaction (by vertebrate tissue) to infection or injury caused by chemical or physical agents. The process is characterized by local vasodilation, extravasation of plasma into intercellular spaces and accumulation of white blood cells and macrophages. [GO_REF:0000022, ISBN:0198506732]	CD40
GOBP_INFLAMMATORY_RESPONSE	> The immediate defensive reaction (by vertebrate tissue) to infection or injury caused by chemical or physical agents. The process is characterized by local vasodilation, extravasation of plasma into intercellular spaces and accumulation of white blood cells and macrophages. [GO_REF:0000022, ISBN:0198506732]	CD40LG
GOBP_INFLAMMATORY_RESPONSE	> The immediate defensive reaction (by vertebrate tissue) to infection or injury caused by chemical or physical agents. The process is characterized by local vasodilation, extravasation of plasma into intercellular spaces and accumulation of white blood cells and macrophages. [GO_REF:0000022, ISBN:0198506732]	CD44
GOBP_INFLAMMATORY_RESPONSE	> The immediate defensive reaction (by vertebrate tissue) to infection or injury caused by chemical or physical agents. The process is characterized by local vasodilation, extravasation of plasma into intercellular spaces and accumulation of white blood cells and macrophages. [GO_REF:0000022, ISBN:0198506732]	CD47
GOBP_INFLAMMATORY_RESPONSE	> The immediate defensive reaction (by vertebrate tissue) to infection or injury caused by chemical or physical agents. The process is characterized by local vasodilation, extravasation of plasma into intercellular spaces and accumulation of white blood cells and macrophages. [GO_REF:0000022, ISBN:0198506732]	CD5L
GOBP_INFLAMMATORY_RESPONSE	> The immediate defensive reaction (by vertebrate tissue) to infection or injury caused by chemical or physical agents. The process is characterized by local vasodilation, extravasation of plasma into intercellular spaces and accumulation of white blood cells and macrophages. [GO_REF:0000022, ISBN:0198506732]	CD6
GOBP_INFLAMMATORY_RESPONSE	> The immediate defensive reaction (by vertebrate tissue) to infection or injury caused by chemical or physical agents. The process is characterized by local vasodilation, extravasation of plasma into intercellular spaces and accumulation of white blood cells and macrophages. [GO_REF:0000022, ISBN:0198506732]	CD68
GOBP_INFLAMMATORY_RESPONSE	> The immediate defensive reaction (by vertebrate tissue) to infection or injury caused by chemical or physical agents. The process is characterized by local vasodilation, extravasation of plasma into intercellular spaces and accumulation of white blood cells and macrophages. [GO_REF:0000022, ISBN:0198506732]	CD81
GOBP_INFLAMMATORY_RESPONSE	> The immediate defensive reaction (by vertebrate tissue) to infection or injury caused by chemical or physical agents. The process is characterized by local vasodilation, extravasation of plasma into intercellular spaces and accumulation of white blood cells and macrophages. [GO_REF:0000022, ISBN:0198506732]	CD96
GOBP_INFLAMMATORY_RESPONSE	> The immediate defensive reaction (by vertebrate tissue) to infection or injury caused by chemical or physical agents. The process is characterized by local vasodilation, extravasation of plasma into intercellular spaces and accumulation of white blood cells and macrophages. [GO_REF:0000022, ISBN:0198506732]	CDH5
GOBP_INFLAMMATORY_RESPONSE	> The immediate defensive reaction (by vertebrate tissue) to infection or injury caused by chemical or physical agents. The process is characterized by local vasodilation, extravasation of plasma into intercellular spaces and accumulation of white blood cells and macrophages. [GO_REF:0000022, ISBN:0198506732]	CDK19
GOBP_INFLAMMATORY_RESPONSE	> The immediate defensive reaction (by vertebrate tissue) to infection or injury caused by chemical or physical agents. The process is characterized by local vasodilation, extravasation of plasma into intercellular spaces and accumulation of white blood cells and macrophages. [GO_REF:0000022, ISBN:0198506732]	CDO1
GOBP_INFLAMMATORY_RESPONSE	> The immediate defensive reaction (by vertebrate tissue) to infection or injury caused by chemical or physical agents. The process is characterized by local vasodilation, extravasation of plasma into intercellular spaces and accumulation of white blood cells and macrophages. [GO_REF:0000022, ISBN:0198506732]	CEBPA
GOBP_INFLAMMATORY_RESPONSE	> The immediate defensive reaction (by vertebrate tissue) to infection or injury caused by chemical or physical agents. The process is characterized by local vasodilation, extravasation of plasma into intercellular spaces and accumulation of white blood cells and macrophages. [GO_REF:0000022, ISBN:0198506732]	CEBPB
GOBP_INFLAMMATORY_RESPONSE	> The immediate defensive reaction (by vertebrate tissue) to infection or injury caused by chemical or physical agents. The process is characterized by local vasodilation, extravasation of plasma into intercellular spaces and accumulation of white blood cells and macrophages. [GO_REF:0000022, ISBN:0198506732]	CELA1
GOBP_INFLAMMATORY_RESPONSE	> The immediate defensive reaction (by vertebrate tissue) to infection or injury caused by chemical or physical agents. The process is characterized by local vasodilation, extravasation of plasma into intercellular spaces and accumulation of white blood cells and macrophages. [GO_REF:0000022, ISBN:0198506732]	CELF1
GOBP_INFLAMMATORY_RESPONSE	> The immediate defensive reaction (by vertebrate tissue) to infection or injury caused by chemical or physical agents. The process is characterized by local vasodilation, extravasation of plasma into intercellular spaces and accumulation of white blood cells and macrophages. [GO_REF:0000022, ISBN:0198506732]	CERS6
GOBP_INFLAMMATORY_RESPONSE	> The immediate defensive reaction (by vertebrate tissue) to infection or injury caused by chemical or physical agents. The process is characterized by local vasodilation, extravasation of plasma into intercellular spaces and accumulation of white blood cells and macrophages. [GO_REF:0000022, ISBN:0198506732]	CHI3L1
GOBP_INFLAMMATORY_RESPONSE	> The immediate defensive reaction (by vertebrate tissue) to infection or injury caused by chemical or physical agents. The process is characterized by local vasodilation, extravasation of plasma into intercellular spaces and accumulation of white blood cells and macrophages. [GO_REF:0000022, ISBN:0198506732]	CHIA
GOBP_INFLAMMATORY_RESPONSE	> The immediate defensive reaction (by vertebrate tissue) to infection or injury caused by chemical or physical agents. The process is characterized by local vasodilation, extravasation of plasma into intercellular spaces and accumulation of white blood cells and macrophages. [GO_REF:0000022, ISBN:0198506732]	CHID1
GOBP_INFLAMMATORY_RESPONSE	> The immediate defensive reaction (by vertebrate tissue) to infection or injury caused by chemical or physical agents. The process is characterized by local vasodilation, extravasation of plasma into intercellular spaces and accumulation of white blood cells and macrophages. [GO_REF:0000022, ISBN:0198506732]	CHST1
GOBP_INFLAMMATORY_RESPONSE	> The immediate defensive reaction (by vertebrate tissue) to infection or injury caused by chemical or physical agents. The process is characterized by local vasodilation, extravasation of plasma into intercellular spaces and accumulation of white blood cells and macrophages. [GO_REF:0000022, ISBN:0198506732]	CHST2
GOBP_INFLAMMATORY_RESPONSE	> The immediate defensive reaction (by vertebrate tissue) to infection or injury caused by chemical or physical agents. The process is characterized by local vasodilation, extravasation of plasma into intercellular spaces and accumulation of white blood cells and macrophages. [GO_REF:0000022, ISBN:0198506732]	CHST4
GOBP_INFLAMMATORY_RESPONSE	> The immediate defensive reaction (by vertebrate tissue) to infection or injury caused by chemical or physical agents. The process is characterized by local vasodilation, extravasation of plasma into intercellular spaces and accumulation of white blood cells and macrophages. [GO_REF:0000022, ISBN:0198506732]	CHUK
GOBP_INFLAMMATORY_RESPONSE	> The immediate defensive reaction (by vertebrate tissue) to infection or injury caused by chemical or physical agents. The process is characterized by local vasodilation, extravasation of plasma into intercellular spaces and accumulation of white blood cells and macrophages. [GO_REF:0000022, ISBN:0198506732]	CIITA
GOBP_INFLAMMATORY_RESPONSE	> The immediate defensive reaction (by vertebrate tissue) to infection or injury caused by chemical or physical agents. The process is characterized by local vasodilation, extravasation of plasma into intercellular spaces and accumulation of white blood cells and macrophages. [GO_REF:0000022, ISBN:0198506732]	CLEC7A
GOBP_INFLAMMATORY_RESPONSE	> The immediate defensive reaction (by vertebrate tissue) to infection or injury caused by chemical or physical agents. The process is characterized by local vasodilation, extravasation of plasma into intercellular spaces and accumulation of white blood cells and macrophages. [GO_REF:0000022, ISBN:0198506732]	CLOCK
GOBP_INFLAMMATORY_RESPONSE	> The immediate defensive reaction (by vertebrate tissue) to infection or injury caused by chemical or physical agents. The process is characterized by local vasodilation, extravasation of plasma into intercellular spaces and accumulation of white blood cells and macrophages. [GO_REF:0000022, ISBN:0198506732]	CMA1
GOBP_INFLAMMATORY_RESPONSE	> The immediate defensive reaction (by vertebrate tissue) to infection or injury caused by chemical or physical agents. The process is characterized by local vasodilation, extravasation of plasma into intercellular spaces and accumulation of white blood cells and macrophages. [GO_REF:0000022, ISBN:0198506732]	CMKLR1
GOBP_INFLAMMATORY_RESPONSE	> The immediate defensive reaction (by vertebrate tissue) to infection or injury caused by chemical or physical agents. The process is characterized by local vasodilation, extravasation of plasma into intercellular spaces and accumulation of white blood cells and macrophages. [GO_REF:0000022, ISBN:0198506732]	CNR1
GOBP_INFLAMMATORY_RESPONSE	> The immediate defensive reaction (by vertebrate tissue) to infection or injury caused by chemical or physical agents. The process is characterized by local vasodilation, extravasation of plasma into intercellular spaces and accumulation of white blood cells and macrophages. [GO_REF:0000022, ISBN:0198506732]	CNR2
GOBP_INFLAMMATORY_RESPONSE	> The immediate defensive reaction (by vertebrate tissue) to infection or injury caused by chemical or physical agents. The process is characterized by local vasodilation, extravasation of plasma into intercellular spaces and accumulation of white blood cells and macrophages. [GO_REF:0000022, ISBN:0198506732]	CREB3L3
GOBP_INFLAMMATORY_RESPONSE	> The immediate defensive reaction (by vertebrate tissue) to infection or injury caused by chemical or physical agents. The process is characterized by local vasodilation, extravasation of plasma into intercellular spaces and accumulation of white blood cells and macrophages. [GO_REF:0000022, ISBN:0198506732]	CRH
GOBP_INFLAMMATORY_RESPONSE	> The immediate defensive reaction (by vertebrate tissue) to infection or injury caused by chemical or physical agents. The process is characterized by local vasodilation, extravasation of plasma into intercellular spaces and accumulation of white blood cells and macrophages. [GO_REF:0000022, ISBN:0198506732]	CRHBP
GOBP_INFLAMMATORY_RESPONSE	> The immediate defensive reaction (by vertebrate tissue) to infection or injury caused by chemical or physical agents. The process is characterized by local vasodilation, extravasation of plasma into intercellular spaces and accumulation of white blood cells and macrophages. [GO_REF:0000022, ISBN:0198506732]	CRP
GOBP_INFLAMMATORY_RESPONSE	> The immediate defensive reaction (by vertebrate tissue) to infection or injury caused by chemical or physical agents. The process is characterized by local vasodilation, extravasation of plasma into intercellular spaces and accumulation of white blood cells and macrophages. [GO_REF:0000022, ISBN:0198506732]	CSF1
GOBP_INFLAMMATORY_RESPONSE	> The immediate defensive reaction (by vertebrate tissue) to infection or injury caused by chemical or physical agents. The process is characterized by local vasodilation, extravasation of plasma into intercellular spaces and accumulation of white blood cells and macrophages. [GO_REF:0000022, ISBN:0198506732]	CSF1R
GOBP_INFLAMMATORY_RESPONSE	> The immediate defensive reaction (by vertebrate tissue) to infection or injury caused by chemical or physical agents. The process is characterized by local vasodilation, extravasation of plasma into intercellular spaces and accumulation of white blood cells and macrophages. [GO_REF:0000022, ISBN:0198506732]	CSRP3
GOBP_INFLAMMATORY_RESPONSE	> The immediate defensive reaction (by vertebrate tissue) to infection or injury caused by chemical or physical agents. The process is characterized by local vasodilation, extravasation of plasma into intercellular spaces and accumulation of white blood cells and macrophages. [GO_REF:0000022, ISBN:0198506732]	CST7
GOBP_INFLAMMATORY_RESPONSE	> The immediate defensive reaction (by vertebrate tissue) to infection or injury caused by chemical or physical agents. The process is characterized by local vasodilation, extravasation of plasma into intercellular spaces and accumulation of white blood cells and macrophages. [GO_REF:0000022, ISBN:0198506732]	CTNNBIP1
GOBP_INFLAMMATORY_RESPONSE	> The immediate defensive reaction (by vertebrate tissue) to infection or injury caused by chemical or physical agents. The process is characterized by local vasodilation, extravasation of plasma into intercellular spaces and accumulation of white blood cells and macrophages. [GO_REF:0000022, ISBN:0198506732]	CTSC
GOBP_INFLAMMATORY_RESPONSE	> The immediate defensive reaction (by vertebrate tissue) to infection or injury caused by chemical or physical agents. The process is characterized by local vasodilation, extravasation of plasma into intercellular spaces and accumulation of white blood cells and macrophages. [GO_REF:0000022, ISBN:0198506732]	CUEDC2
GOBP_INFLAMMATORY_RESPONSE	> The immediate defensive reaction (by vertebrate tissue) to infection or injury caused by chemical or physical agents. The process is characterized by local vasodilation, extravasation of plasma into intercellular spaces and accumulation of white blood cells and macrophages. [GO_REF:0000022, ISBN:0198506732]	CX3CL1
GOBP_INFLAMMATORY_RESPONSE	> The immediate defensive reaction (by vertebrate tissue) to infection or injury caused by chemical or physical agents. The process is characterized by local vasodilation, extravasation of plasma into intercellular spaces and accumulation of white blood cells and macrophages. [GO_REF:0000022, ISBN:0198506732]	CXCL1
GOBP_INFLAMMATORY_RESPONSE	> The immediate defensive reaction (by vertebrate tissue) to infection or injury caused by chemical or physical agents. The process is characterized by local vasodilation, extravasation of plasma into intercellular spaces and accumulation of white blood cells and macrophages. [GO_REF:0000022, ISBN:0198506732]	CXCL10
GOBP_INFLAMMATORY_RESPONSE	> The immediate defensive reaction (by vertebrate tissue) to infection or injury caused by chemical or physical agents. The process is characterized by local vasodilation, extravasation of plasma into intercellular spaces and accumulation of white blood cells and macrophages. [GO_REF:0000022, ISBN:0198506732]	CXCL11
GOBP_INFLAMMATORY_RESPONSE	> The immediate defensive reaction (by vertebrate tissue) to infection or injury caused by chemical or physical agents. The process is characterized by local vasodilation, extravasation of plasma into intercellular spaces and accumulation of white blood cells and macrophages. [GO_REF:0000022, ISBN:0198506732]	CXCL13
GOBP_INFLAMMATORY_RESPONSE	> The immediate defensive reaction (by vertebrate tissue) to infection or injury caused by chemical or physical agents. The process is characterized by local vasodilation, extravasation of plasma into intercellular spaces and accumulation of white blood cells and macrophages. [GO_REF:0000022, ISBN:0198506732]	CXCL17
GOBP_INFLAMMATORY_RESPONSE	> The immediate defensive reaction (by vertebrate tissue) to infection or injury caused by chemical or physical agents. The process is characterized by local vasodilation, extravasation of plasma into intercellular spaces and accumulation of white blood cells and macrophages. [GO_REF:0000022, ISBN:0198506732]	CXCL2
GOBP_INFLAMMATORY_RESPONSE	> The immediate defensive reaction (by vertebrate tissue) to infection or injury caused by chemical or physical agents. The process is characterized by local vasodilation, extravasation of plasma into intercellular spaces and accumulation of white blood cells and macrophages. [GO_REF:0000022, ISBN:0198506732]	CXCL3
GOBP_INFLAMMATORY_RESPONSE	> The immediate defensive reaction (by vertebrate tissue) to infection or injury caused by chemical or physical agents. The process is characterized by local vasodilation, extravasation of plasma into intercellular spaces and accumulation of white blood cells and macrophages. [GO_REF:0000022, ISBN:0198506732]	CXCL5
GOBP_INFLAMMATORY_RESPONSE	> The immediate defensive reaction (by vertebrate tissue) to infection or injury caused by chemical or physical agents. The process is characterized by local vasodilation, extravasation of plasma into intercellular spaces and accumulation of white blood cells and macrophages. [GO_REF:0000022, ISBN:0198506732]	CXCL6
GOBP_INFLAMMATORY_RESPONSE	> The immediate defensive reaction (by vertebrate tissue) to infection or injury caused by chemical or physical agents. The process is characterized by local vasodilation, extravasation of plasma into intercellular spaces and accumulation of white blood cells and macrophages. [GO_REF:0000022, ISBN:0198506732]	CXCL8
GOBP_INFLAMMATORY_RESPONSE	> The immediate defensive reaction (by vertebrate tissue) to infection or injury caused by chemical or physical agents. The process is characterized by local vasodilation, extravasation of plasma into intercellular spaces and accumulation of white blood cells and macrophages. [GO_REF:0000022, ISBN:0198506732]	CXCL9
GOBP_INFLAMMATORY_RESPONSE	> The immediate defensive reaction (by vertebrate tissue) to infection or injury caused by chemical or physical agents. The process is characterized by local vasodilation, extravasation of plasma into intercellular spaces and accumulation of white blood cells and macrophages. [GO_REF:0000022, ISBN:0198506732]	CXCR2
GOBP_INFLAMMATORY_RESPONSE	> The immediate defensive reaction (by vertebrate tissue) to infection or injury caused by chemical or physical agents. The process is characterized by local vasodilation, extravasation of plasma into intercellular spaces and accumulation of white blood cells and macrophages. [GO_REF:0000022, ISBN:0198506732]	CXCR3
GOBP_INFLAMMATORY_RESPONSE	> The immediate defensive reaction (by vertebrate tissue) to infection or injury caused by chemical or physical agents. The process is characterized by local vasodilation, extravasation of plasma into intercellular spaces and accumulation of white blood cells and macrophages. [GO_REF:0000022, ISBN:0198506732]	CXCR4
GOBP_INFLAMMATORY_RESPONSE	> The immediate defensive reaction (by vertebrate tissue) to infection or injury caused by chemical or physical agents. The process is characterized by local vasodilation, extravasation of plasma into intercellular spaces and accumulation of white blood cells and macrophages. [GO_REF:0000022, ISBN:0198506732]	CXCR6
GOBP_INFLAMMATORY_RESPONSE	> The immediate defensive reaction (by vertebrate tissue) to infection or injury caused by chemical or physical agents. The process is characterized by local vasodilation, extravasation of plasma into intercellular spaces and accumulation of white blood cells and macrophages. [GO_REF:0000022, ISBN:0198506732]	CYBA
GOBP_INFLAMMATORY_RESPONSE	> The immediate defensive reaction (by vertebrate tissue) to infection or injury caused by chemical or physical agents. The process is characterized by local vasodilation, extravasation of plasma into intercellular spaces and accumulation of white blood cells and macrophages. [GO_REF:0000022, ISBN:0198506732]	CYBB
GOBP_INFLAMMATORY_RESPONSE	> The immediate defensive reaction (by vertebrate tissue) to infection or injury caused by chemical or physical agents. The process is characterized by local vasodilation, extravasation of plasma into intercellular spaces and accumulation of white blood cells and macrophages. [GO_REF:0000022, ISBN:0198506732]	CYLD
GOBP_INFLAMMATORY_RESPONSE	> The immediate defensive reaction (by vertebrate tissue) to infection or injury caused by chemical or physical agents. The process is characterized by local vasodilation, extravasation of plasma into intercellular spaces and accumulation of white blood cells and macrophages. [GO_REF:0000022, ISBN:0198506732]	CYP26B1
GOBP_INFLAMMATORY_RESPONSE	> The immediate defensive reaction (by vertebrate tissue) to infection or injury caused by chemical or physical agents. The process is characterized by local vasodilation, extravasation of plasma into intercellular spaces and accumulation of white blood cells and macrophages. [GO_REF:0000022, ISBN:0198506732]	CYP4F11
GOBP_INFLAMMATORY_RESPONSE	> The immediate defensive reaction (by vertebrate tissue) to infection or injury caused by chemical or physical agents. The process is characterized by local vasodilation, extravasation of plasma into intercellular spaces and accumulation of white blood cells and macrophages. [GO_REF:0000022, ISBN:0198506732]	CYSLTR1
GOBP_INFLAMMATORY_RESPONSE	> The immediate defensive reaction (by vertebrate tissue) to infection or injury caused by chemical or physical agents. The process is characterized by local vasodilation, extravasation of plasma into intercellular spaces and accumulation of white blood cells and macrophages. [GO_REF:0000022, ISBN:0198506732]	DAB2IP
GOBP_INFLAMMATORY_RESPONSE	> The immediate defensive reaction (by vertebrate tissue) to infection or injury caused by chemical or physical agents. The process is characterized by local vasodilation, extravasation of plasma into intercellular spaces and accumulation of white blood cells and macrophages. [GO_REF:0000022, ISBN:0198506732]	DAGLA
GOBP_INFLAMMATORY_RESPONSE	> The immediate defensive reaction (by vertebrate tissue) to infection or injury caused by chemical or physical agents. The process is characterized by local vasodilation, extravasation of plasma into intercellular spaces and accumulation of white blood cells and macrophages. [GO_REF:0000022, ISBN:0198506732]	DAGLB
GOBP_INFLAMMATORY_RESPONSE	> The immediate defensive reaction (by vertebrate tissue) to infection or injury caused by chemical or physical agents. The process is characterized by local vasodilation, extravasation of plasma into intercellular spaces and accumulation of white blood cells and macrophages. [GO_REF:0000022, ISBN:0198506732]	DDT
GOBP_INFLAMMATORY_RESPONSE	> The immediate defensive reaction (by vertebrate tissue) to infection or injury caused by chemical or physical agents. The process is characterized by local vasodilation, extravasation of plasma into intercellular spaces and accumulation of white blood cells and macrophages. [GO_REF:0000022, ISBN:0198506732]	DEFB114
GOBP_INFLAMMATORY_RESPONSE	> The immediate defensive reaction (by vertebrate tissue) to infection or injury caused by chemical or physical agents. The process is characterized by local vasodilation, extravasation of plasma into intercellular spaces and accumulation of white blood cells and macrophages. [GO_REF:0000022, ISBN:0198506732]	DHX9
GOBP_INFLAMMATORY_RESPONSE	> The immediate defensive reaction (by vertebrate tissue) to infection or injury caused by chemical or physical agents. The process is characterized by local vasodilation, extravasation of plasma into intercellular spaces and accumulation of white blood cells and macrophages. [GO_REF:0000022, ISBN:0198506732]	DNASE1
GOBP_INFLAMMATORY_RESPONSE	> The immediate defensive reaction (by vertebrate tissue) to infection or injury caused by chemical or physical agents. The process is characterized by local vasodilation, extravasation of plasma into intercellular spaces and accumulation of white blood cells and macrophages. [GO_REF:0000022, ISBN:0198506732]	DNASE1L3
GOBP_INFLAMMATORY_RESPONSE	> The immediate defensive reaction (by vertebrate tissue) to infection or injury caused by chemical or physical agents. The process is characterized by local vasodilation, extravasation of plasma into intercellular spaces and accumulation of white blood cells and macrophages. [GO_REF:0000022, ISBN:0198506732]	DPEP1
GOBP_INFLAMMATORY_RESPONSE	> The immediate defensive reaction (by vertebrate tissue) to infection or injury caused by chemical or physical agents. The process is characterized by local vasodilation, extravasation of plasma into intercellular spaces and accumulation of white blood cells and macrophages. [GO_REF:0000022, ISBN:0198506732]	DROSHA
GOBP_INFLAMMATORY_RESPONSE	> The immediate defensive reaction (by vertebrate tissue) to infection or injury caused by chemical or physical agents. The process is characterized by local vasodilation, extravasation of plasma into intercellular spaces and accumulation of white blood cells and macrophages. [GO_REF:0000022, ISBN:0198506732]	DUOXA1
GOBP_INFLAMMATORY_RESPONSE	> The immediate defensive reaction (by vertebrate tissue) to infection or injury caused by chemical or physical agents. The process is characterized by local vasodilation, extravasation of plasma into intercellular spaces and accumulation of white blood cells and macrophages. [GO_REF:0000022, ISBN:0198506732]	DUOXA2
GOBP_INFLAMMATORY_RESPONSE	> The immediate defensive reaction (by vertebrate tissue) to infection or injury caused by chemical or physical agents. The process is characterized by local vasodilation, extravasation of plasma into intercellular spaces and accumulation of white blood cells and macrophages. [GO_REF:0000022, ISBN:0198506732]	DUSP10
GOBP_INFLAMMATORY_RESPONSE	> The immediate defensive reaction (by vertebrate tissue) to infection or injury caused by chemical or physical agents. The process is characterized by local vasodilation, extravasation of plasma into intercellular spaces and accumulation of white blood cells and macrophages. [GO_REF:0000022, ISBN:0198506732]	ECM1
GOBP_INFLAMMATORY_RESPONSE	> The immediate defensive reaction (by vertebrate tissue) to infection or injury caused by chemical or physical agents. The process is characterized by local vasodilation, extravasation of plasma into intercellular spaces and accumulation of white blood cells and macrophages. [GO_REF:0000022, ISBN:0198506732]	EDNRB
GOBP_INFLAMMATORY_RESPONSE	> The immediate defensive reaction (by vertebrate tissue) to infection or injury caused by chemical or physical agents. The process is characterized by local vasodilation, extravasation of plasma into intercellular spaces and accumulation of white blood cells and macrophages. [GO_REF:0000022, ISBN:0198506732]	EGFR
GOBP_INFLAMMATORY_RESPONSE	> The immediate defensive reaction (by vertebrate tissue) to infection or injury caused by chemical or physical agents. The process is characterized by local vasodilation, extravasation of plasma into intercellular spaces and accumulation of white blood cells and macrophages. [GO_REF:0000022, ISBN:0198506732]	EIF2AK1
GOBP_INFLAMMATORY_RESPONSE	> The immediate defensive reaction (by vertebrate tissue) to infection or injury caused by chemical or physical agents. The process is characterized by local vasodilation, extravasation of plasma into intercellular spaces and accumulation of white blood cells and macrophages. [GO_REF:0000022, ISBN:0198506732]	ELANE
GOBP_INFLAMMATORY_RESPONSE	> The immediate defensive reaction (by vertebrate tissue) to infection or injury caused by chemical or physical agents. The process is characterized by local vasodilation, extravasation of plasma into intercellular spaces and accumulation of white blood cells and macrophages. [GO_REF:0000022, ISBN:0198506732]	ELF3
GOBP_INFLAMMATORY_RESPONSE	> The immediate defensive reaction (by vertebrate tissue) to infection or injury caused by chemical or physical agents. The process is characterized by local vasodilation, extravasation of plasma into intercellular spaces and accumulation of white blood cells and macrophages. [GO_REF:0000022, ISBN:0198506732]	ENPP3
GOBP_INFLAMMATORY_RESPONSE	> The immediate defensive reaction (by vertebrate tissue) to infection or injury caused by chemical or physical agents. The process is characterized by local vasodilation, extravasation of plasma into intercellular spaces and accumulation of white blood cells and macrophages. [GO_REF:0000022, ISBN:0198506732]	EPHA2
GOBP_INFLAMMATORY_RESPONSE	> The immediate defensive reaction (by vertebrate tissue) to infection or injury caused by chemical or physical agents. The process is characterized by local vasodilation, extravasation of plasma into intercellular spaces and accumulation of white blood cells and macrophages. [GO_REF:0000022, ISBN:0198506732]	EPO
GOBP_INFLAMMATORY_RESPONSE	> The immediate defensive reaction (by vertebrate tissue) to infection or injury caused by chemical or physical agents. The process is characterized by local vasodilation, extravasation of plasma into intercellular spaces and accumulation of white blood cells and macrophages. [GO_REF:0000022, ISBN:0198506732]	ESR1
GOBP_INFLAMMATORY_RESPONSE	> The immediate defensive reaction (by vertebrate tissue) to infection or injury caused by chemical or physical agents. The process is characterized by local vasodilation, extravasation of plasma into intercellular spaces and accumulation of white blood cells and macrophages. [GO_REF:0000022, ISBN:0198506732]	ETS1
GOBP_INFLAMMATORY_RESPONSE	> The immediate defensive reaction (by vertebrate tissue) to infection or injury caused by chemical or physical agents. The process is characterized by local vasodilation, extravasation of plasma into intercellular spaces and accumulation of white blood cells and macrophages. [GO_REF:0000022, ISBN:0198506732]	EXT1
GOBP_INFLAMMATORY_RESPONSE	> The immediate defensive reaction (by vertebrate tissue) to infection or injury caused by chemical or physical agents. The process is characterized by local vasodilation, extravasation of plasma into intercellular spaces and accumulation of white blood cells and macrophages. [GO_REF:0000022, ISBN:0198506732]	F11R
GOBP_INFLAMMATORY_RESPONSE	> The immediate defensive reaction (by vertebrate tissue) to infection or injury caused by chemical or physical agents. The process is characterized by local vasodilation, extravasation of plasma into intercellular spaces and accumulation of white blood cells and macrophages. [GO_REF:0000022, ISBN:0198506732]	F12
GOBP_INFLAMMATORY_RESPONSE	> The immediate defensive reaction (by vertebrate tissue) to infection or injury caused by chemical or physical agents. The process is characterized by local vasodilation, extravasation of plasma into intercellular spaces and accumulation of white blood cells and macrophages. [GO_REF:0000022, ISBN:0198506732]	F2
GOBP_INFLAMMATORY_RESPONSE	> The immediate defensive reaction (by vertebrate tissue) to infection or injury caused by chemical or physical agents. The process is characterized by local vasodilation, extravasation of plasma into intercellular spaces and accumulation of white blood cells and macrophages. [GO_REF:0000022, ISBN:0198506732]	F2R
GOBP_INFLAMMATORY_RESPONSE	> The immediate defensive reaction (by vertebrate tissue) to infection or injury caused by chemical or physical agents. The process is characterized by local vasodilation, extravasation of plasma into intercellular spaces and accumulation of white blood cells and macrophages. [GO_REF:0000022, ISBN:0198506732]	F2RL1
GOBP_INFLAMMATORY_RESPONSE	> The immediate defensive reaction (by vertebrate tissue) to infection or injury caused by chemical or physical agents. The process is characterized by local vasodilation, extravasation of plasma into intercellular spaces and accumulation of white blood cells and macrophages. [GO_REF:0000022, ISBN:0198506732]	F3
GOBP_INFLAMMATORY_RESPONSE	> The immediate defensive reaction (by vertebrate tissue) to infection or injury caused by chemical or physical agents. The process is characterized by local vasodilation, extravasation of plasma into intercellular spaces and accumulation of white blood cells and macrophages. [GO_REF:0000022, ISBN:0198506732]	F8
GOBP_INFLAMMATORY_RESPONSE	> The immediate defensive reaction (by vertebrate tissue) to infection or injury caused by chemical or physical agents. The process is characterized by local vasodilation, extravasation of plasma into intercellular spaces and accumulation of white blood cells and macrophages. [GO_REF:0000022, ISBN:0198506732]	FABP4
GOBP_INFLAMMATORY_RESPONSE	> The immediate defensive reaction (by vertebrate tissue) to infection or injury caused by chemical or physical agents. The process is characterized by local vasodilation, extravasation of plasma into intercellular spaces and accumulation of white blood cells and macrophages. [GO_REF:0000022, ISBN:0198506732]	FANCA
GOBP_INFLAMMATORY_RESPONSE	> The immediate defensive reaction (by vertebrate tissue) to infection or injury caused by chemical or physical agents. The process is characterized by local vasodilation, extravasation of plasma into intercellular spaces and accumulation of white blood cells and macrophages. [GO_REF:0000022, ISBN:0198506732]	FANCD2
GOBP_INFLAMMATORY_RESPONSE	> The immediate defensive reaction (by vertebrate tissue) to infection or injury caused by chemical or physical agents. The process is characterized by local vasodilation, extravasation of plasma into intercellular spaces and accumulation of white blood cells and macrophages. [GO_REF:0000022, ISBN:0198506732]	FCGR2B
GOBP_INFLAMMATORY_RESPONSE	> The immediate defensive reaction (by vertebrate tissue) to infection or injury caused by chemical or physical agents. The process is characterized by local vasodilation, extravasation of plasma into intercellular spaces and accumulation of white blood cells and macrophages. [GO_REF:0000022, ISBN:0198506732]	FEM1A
GOBP_INFLAMMATORY_RESPONSE	> The immediate defensive reaction (by vertebrate tissue) to infection or injury caused by chemical or physical agents. The process is characterized by local vasodilation, extravasation of plasma into intercellular spaces and accumulation of white blood cells and macrophages. [GO_REF:0000022, ISBN:0198506732]	FFAR2
GOBP_INFLAMMATORY_RESPONSE	> The immediate defensive reaction (by vertebrate tissue) to infection or injury caused by chemical or physical agents. The process is characterized by local vasodilation, extravasation of plasma into intercellular spaces and accumulation of white blood cells and macrophages. [GO_REF:0000022, ISBN:0198506732]	FFAR3
GOBP_INFLAMMATORY_RESPONSE	> The immediate defensive reaction (by vertebrate tissue) to infection or injury caused by chemical or physical agents. The process is characterized by local vasodilation, extravasation of plasma into intercellular spaces and accumulation of white blood cells and macrophages. [GO_REF:0000022, ISBN:0198506732]	FFAR4
GOBP_INFLAMMATORY_RESPONSE	> The immediate defensive reaction (by vertebrate tissue) to infection or injury caused by chemical or physical agents. The process is characterized by local vasodilation, extravasation of plasma into intercellular spaces and accumulation of white blood cells and macrophages. [GO_REF:0000022, ISBN:0198506732]	FN1
GOBP_INFLAMMATORY_RESPONSE	> The immediate defensive reaction (by vertebrate tissue) to infection or injury caused by chemical or physical agents. The process is characterized by local vasodilation, extravasation of plasma into intercellular spaces and accumulation of white blood cells and macrophages. [GO_REF:0000022, ISBN:0198506732]	FNDC4
GOBP_INFLAMMATORY_RESPONSE	> The immediate defensive reaction (by vertebrate tissue) to infection or injury caused by chemical or physical agents. The process is characterized by local vasodilation, extravasation of plasma into intercellular spaces and accumulation of white blood cells and macrophages. [GO_REF:0000022, ISBN:0198506732]	FOLR2
GOBP_INFLAMMATORY_RESPONSE	> The immediate defensive reaction (by vertebrate tissue) to infection or injury caused by chemical or physical agents. The process is characterized by local vasodilation, extravasation of plasma into intercellular spaces and accumulation of white blood cells and macrophages. [GO_REF:0000022, ISBN:0198506732]	FOS
GOBP_INFLAMMATORY_RESPONSE	> The immediate defensive reaction (by vertebrate tissue) to infection or injury caused by chemical or physical agents. The process is characterized by local vasodilation, extravasation of plasma into intercellular spaces and accumulation of white blood cells and macrophages. [GO_REF:0000022, ISBN:0198506732]	FOXF1
GOBP_INFLAMMATORY_RESPONSE	> The immediate defensive reaction (by vertebrate tissue) to infection or injury caused by chemical or physical agents. The process is characterized by local vasodilation, extravasation of plasma into intercellular spaces and accumulation of white blood cells and macrophages. [GO_REF:0000022, ISBN:0198506732]	FOXP1
GOBP_INFLAMMATORY_RESPONSE	> The immediate defensive reaction (by vertebrate tissue) to infection or injury caused by chemical or physical agents. The process is characterized by local vasodilation, extravasation of plasma into intercellular spaces and accumulation of white blood cells and macrophages. [GO_REF:0000022, ISBN:0198506732]	FOXP3
GOBP_INFLAMMATORY_RESPONSE	> The immediate defensive reaction (by vertebrate tissue) to infection or injury caused by chemical or physical agents. The process is characterized by local vasodilation, extravasation of plasma into intercellular spaces and accumulation of white blood cells and macrophages. [GO_REF:0000022, ISBN:0198506732]	FPR1
GOBP_INFLAMMATORY_RESPONSE	> The immediate defensive reaction (by vertebrate tissue) to infection or injury caused by chemical or physical agents. The process is characterized by local vasodilation, extravasation of plasma into intercellular spaces and accumulation of white blood cells and macrophages. [GO_REF:0000022, ISBN:0198506732]	FPR2
GOBP_INFLAMMATORY_RESPONSE	> The immediate defensive reaction (by vertebrate tissue) to infection or injury caused by chemical or physical agents. The process is characterized by local vasodilation, extravasation of plasma into intercellular spaces and accumulation of white blood cells and macrophages. [GO_REF:0000022, ISBN:0198506732]	FPR3
GOBP_INFLAMMATORY_RESPONSE	> The immediate defensive reaction (by vertebrate tissue) to infection or injury caused by chemical or physical agents. The process is characterized by local vasodilation, extravasation of plasma into intercellular spaces and accumulation of white blood cells and macrophages. [GO_REF:0000022, ISBN:0198506732]	FUT7
GOBP_INFLAMMATORY_RESPONSE	> The immediate defensive reaction (by vertebrate tissue) to infection or injury caused by chemical or physical agents. The process is characterized by local vasodilation, extravasation of plasma into intercellular spaces and accumulation of white blood cells and macrophages. [GO_REF:0000022, ISBN:0198506732]	GAL
GOBP_INFLAMMATORY_RESPONSE	> The immediate defensive reaction (by vertebrate tissue) to infection or injury caused by chemical or physical agents. The process is characterized by local vasodilation, extravasation of plasma into intercellular spaces and accumulation of white blood cells and macrophages. [GO_REF:0000022, ISBN:0198506732]	GATA3
GOBP_INFLAMMATORY_RESPONSE	> The immediate defensive reaction (by vertebrate tissue) to infection or injury caused by chemical or physical agents. The process is characterized by local vasodilation, extravasation of plasma into intercellular spaces and accumulation of white blood cells and macrophages. [GO_REF:0000022, ISBN:0198506732]	GBA
GOBP_INFLAMMATORY_RESPONSE	> The immediate defensive reaction (by vertebrate tissue) to infection or injury caused by chemical or physical agents. The process is characterized by local vasodilation, extravasation of plasma into intercellular spaces and accumulation of white blood cells and macrophages. [GO_REF:0000022, ISBN:0198506732]	GBP5
GOBP_INFLAMMATORY_RESPONSE	> The immediate defensive reaction (by vertebrate tissue) to infection or injury caused by chemical or physical agents. The process is characterized by local vasodilation, extravasation of plasma into intercellular spaces and accumulation of white blood cells and macrophages. [GO_REF:0000022, ISBN:0198506732]	GGT1
GOBP_INFLAMMATORY_RESPONSE	> The immediate defensive reaction (by vertebrate tissue) to infection or injury caused by chemical or physical agents. The process is characterized by local vasodilation, extravasation of plasma into intercellular spaces and accumulation of white blood cells and macrophages. [GO_REF:0000022, ISBN:0198506732]	GGT2
GOBP_INFLAMMATORY_RESPONSE	> The immediate defensive reaction (by vertebrate tissue) to infection or injury caused by chemical or physical agents. The process is characterized by local vasodilation, extravasation of plasma into intercellular spaces and accumulation of white blood cells and macrophages. [GO_REF:0000022, ISBN:0198506732]	GGT3P
GOBP_INFLAMMATORY_RESPONSE	> The immediate defensive reaction (by vertebrate tissue) to infection or injury caused by chemical or physical agents. The process is characterized by local vasodilation, extravasation of plasma into intercellular spaces and accumulation of white blood cells and macrophages. [GO_REF:0000022, ISBN:0198506732]	GGT5
GOBP_INFLAMMATORY_RESPONSE	> The immediate defensive reaction (by vertebrate tissue) to infection or injury caused by chemical or physical agents. The process is characterized by local vasodilation, extravasation of plasma into intercellular spaces and accumulation of white blood cells and macrophages. [GO_REF:0000022, ISBN:0198506732]	GHRL
GOBP_INFLAMMATORY_RESPONSE	> The immediate defensive reaction (by vertebrate tissue) to infection or injury caused by chemical or physical agents. The process is characterized by local vasodilation, extravasation of plasma into intercellular spaces and accumulation of white blood cells and macrophages. [GO_REF:0000022, ISBN:0198506732]	GHSR
GOBP_INFLAMMATORY_RESPONSE	> The immediate defensive reaction (by vertebrate tissue) to infection or injury caused by chemical or physical agents. The process is characterized by local vasodilation, extravasation of plasma into intercellular spaces and accumulation of white blood cells and macrophages. [GO_REF:0000022, ISBN:0198506732]	GIT1
GOBP_INFLAMMATORY_RESPONSE	> The immediate defensive reaction (by vertebrate tissue) to infection or injury caused by chemical or physical agents. The process is characterized by local vasodilation, extravasation of plasma into intercellular spaces and accumulation of white blood cells and macrophages. [GO_REF:0000022, ISBN:0198506732]	GJA1
GOBP_INFLAMMATORY_RESPONSE	> The immediate defensive reaction (by vertebrate tissue) to infection or injury caused by chemical or physical agents. The process is characterized by local vasodilation, extravasation of plasma into intercellular spaces and accumulation of white blood cells and macrophages. [GO_REF:0000022, ISBN:0198506732]	GPER1
GOBP_INFLAMMATORY_RESPONSE	> The immediate defensive reaction (by vertebrate tissue) to infection or injury caused by chemical or physical agents. The process is characterized by local vasodilation, extravasation of plasma into intercellular spaces and accumulation of white blood cells and macrophages. [GO_REF:0000022, ISBN:0198506732]	GPR17
GOBP_INFLAMMATORY_RESPONSE	> The immediate defensive reaction (by vertebrate tissue) to infection or injury caused by chemical or physical agents. The process is characterized by local vasodilation, extravasation of plasma into intercellular spaces and accumulation of white blood cells and macrophages. [GO_REF:0000022, ISBN:0198506732]	GPR31
GOBP_INFLAMMATORY_RESPONSE	> The immediate defensive reaction (by vertebrate tissue) to infection or injury caused by chemical or physical agents. The process is characterized by local vasodilation, extravasation of plasma into intercellular spaces and accumulation of white blood cells and macrophages. [GO_REF:0000022, ISBN:0198506732]	GPR32
GOBP_INFLAMMATORY_RESPONSE	> The immediate defensive reaction (by vertebrate tissue) to infection or injury caused by chemical or physical agents. The process is characterized by local vasodilation, extravasation of plasma into intercellular spaces and accumulation of white blood cells and macrophages. [GO_REF:0000022, ISBN:0198506732]	GPR32P1
GOBP_INFLAMMATORY_RESPONSE	> The immediate defensive reaction (by vertebrate tissue) to infection or injury caused by chemical or physical agents. The process is characterized by local vasodilation, extravasation of plasma into intercellular spaces and accumulation of white blood cells and macrophages. [GO_REF:0000022, ISBN:0198506732]	GPR33
GOBP_INFLAMMATORY_RESPONSE	> The immediate defensive reaction (by vertebrate tissue) to infection or injury caused by chemical or physical agents. The process is characterized by local vasodilation, extravasation of plasma into intercellular spaces and accumulation of white blood cells and macrophages. [GO_REF:0000022, ISBN:0198506732]	GPR4
GOBP_INFLAMMATORY_RESPONSE	> The immediate defensive reaction (by vertebrate tissue) to infection or injury caused by chemical or physical agents. The process is characterized by local vasodilation, extravasation of plasma into intercellular spaces and accumulation of white blood cells and macrophages. [GO_REF:0000022, ISBN:0198506732]	GPR68
GOBP_INFLAMMATORY_RESPONSE	> The immediate defensive reaction (by vertebrate tissue) to infection or injury caused by chemical or physical agents. The process is characterized by local vasodilation, extravasation of plasma into intercellular spaces and accumulation of white blood cells and macrophages. [GO_REF:0000022, ISBN:0198506732]	GPRC5B
GOBP_INFLAMMATORY_RESPONSE	> The immediate defensive reaction (by vertebrate tissue) to infection or injury caused by chemical or physical agents. The process is characterized by local vasodilation, extravasation of plasma into intercellular spaces and accumulation of white blood cells and macrophages. [GO_REF:0000022, ISBN:0198506732]	GPS2
GOBP_INFLAMMATORY_RESPONSE	> The immediate defensive reaction (by vertebrate tissue) to infection or injury caused by chemical or physical agents. The process is characterized by local vasodilation, extravasation of plasma into intercellular spaces and accumulation of white blood cells and macrophages. [GO_REF:0000022, ISBN:0198506732]	GPSM3
GOBP_INFLAMMATORY_RESPONSE	> The immediate defensive reaction (by vertebrate tissue) to infection or injury caused by chemical or physical agents. The process is characterized by local vasodilation, extravasation of plasma into intercellular spaces and accumulation of white blood cells and macrophages. [GO_REF:0000022, ISBN:0198506732]	GPX1
GOBP_INFLAMMATORY_RESPONSE	> The immediate defensive reaction (by vertebrate tissue) to infection or injury caused by chemical or physical agents. The process is characterized by local vasodilation, extravasation of plasma into intercellular spaces and accumulation of white blood cells and macrophages. [GO_REF:0000022, ISBN:0198506732]	GRN
GOBP_INFLAMMATORY_RESPONSE	> The immediate defensive reaction (by vertebrate tissue) to infection or injury caused by chemical or physical agents. The process is characterized by local vasodilation, extravasation of plasma into intercellular spaces and accumulation of white blood cells and macrophages. [GO_REF:0000022, ISBN:0198506732]	GSDMD
GOBP_INFLAMMATORY_RESPONSE	> The immediate defensive reaction (by vertebrate tissue) to infection or injury caused by chemical or physical agents. The process is characterized by local vasodilation, extravasation of plasma into intercellular spaces and accumulation of white blood cells and macrophages. [GO_REF:0000022, ISBN:0198506732]	GSTP1
GOBP_INFLAMMATORY_RESPONSE	> The immediate defensive reaction (by vertebrate tissue) to infection or injury caused by chemical or physical agents. The process is characterized by local vasodilation, extravasation of plasma into intercellular spaces and accumulation of white blood cells and macrophages. [GO_REF:0000022, ISBN:0198506732]	H19
GOBP_INFLAMMATORY_RESPONSE	> The immediate defensive reaction (by vertebrate tissue) to infection or injury caused by chemical or physical agents. The process is characterized by local vasodilation, extravasation of plasma into intercellular spaces and accumulation of white blood cells and macrophages. [GO_REF:0000022, ISBN:0198506732]	H2BC1
GOBP_INFLAMMATORY_RESPONSE	> The immediate defensive reaction (by vertebrate tissue) to infection or injury caused by chemical or physical agents. The process is characterized by local vasodilation, extravasation of plasma into intercellular spaces and accumulation of white blood cells and macrophages. [GO_REF:0000022, ISBN:0198506732]	HAMP
GOBP_INFLAMMATORY_RESPONSE	> The immediate defensive reaction (by vertebrate tissue) to infection or injury caused by chemical or physical agents. The process is characterized by local vasodilation, extravasation of plasma into intercellular spaces and accumulation of white blood cells and macrophages. [GO_REF:0000022, ISBN:0198506732]	HAVCR2
GOBP_INFLAMMATORY_RESPONSE	> The immediate defensive reaction (by vertebrate tissue) to infection or injury caused by chemical or physical agents. The process is characterized by local vasodilation, extravasation of plasma into intercellular spaces and accumulation of white blood cells and macrophages. [GO_REF:0000022, ISBN:0198506732]	HCK
GOBP_INFLAMMATORY_RESPONSE	> The immediate defensive reaction (by vertebrate tissue) to infection or injury caused by chemical or physical agents. The process is characterized by local vasodilation, extravasation of plasma into intercellular spaces and accumulation of white blood cells and macrophages. [GO_REF:0000022, ISBN:0198506732]	HDAC4
GOBP_INFLAMMATORY_RESPONSE	> The immediate defensive reaction (by vertebrate tissue) to infection or injury caused by chemical or physical agents. The process is characterized by local vasodilation, extravasation of plasma into intercellular spaces and accumulation of white blood cells and macrophages. [GO_REF:0000022, ISBN:0198506732]	HDAC5
GOBP_INFLAMMATORY_RESPONSE	> The immediate defensive reaction (by vertebrate tissue) to infection or injury caused by chemical or physical agents. The process is characterized by local vasodilation, extravasation of plasma into intercellular spaces and accumulation of white blood cells and macrophages. [GO_REF:0000022, ISBN:0198506732]	HDAC9
GOBP_INFLAMMATORY_RESPONSE	> The immediate defensive reaction (by vertebrate tissue) to infection or injury caused by chemical or physical agents. The process is characterized by local vasodilation, extravasation of plasma into intercellular spaces and accumulation of white blood cells and macrophages. [GO_REF:0000022, ISBN:0198506732]	HFE
GOBP_INFLAMMATORY_RESPONSE	> The immediate defensive reaction (by vertebrate tissue) to infection or injury caused by chemical or physical agents. The process is characterized by local vasodilation, extravasation of plasma into intercellular spaces and accumulation of white blood cells and macrophages. [GO_REF:0000022, ISBN:0198506732]	HGF
GOBP_INFLAMMATORY_RESPONSE	> The immediate defensive reaction (by vertebrate tissue) to infection or injury caused by chemical or physical agents. The process is characterized by local vasodilation, extravasation of plasma into intercellular spaces and accumulation of white blood cells and macrophages. [GO_REF:0000022, ISBN:0198506732]	HIF1A
GOBP_INFLAMMATORY_RESPONSE	> The immediate defensive reaction (by vertebrate tissue) to infection or injury caused by chemical or physical agents. The process is characterized by local vasodilation, extravasation of plasma into intercellular spaces and accumulation of white blood cells and macrophages. [GO_REF:0000022, ISBN:0198506732]	HK1
GOBP_INFLAMMATORY_RESPONSE	> The immediate defensive reaction (by vertebrate tissue) to infection or injury caused by chemical or physical agents. The process is characterized by local vasodilation, extravasation of plasma into intercellular spaces and accumulation of white blood cells and macrophages. [GO_REF:0000022, ISBN:0198506732]	HLA-DRB1
GOBP_INFLAMMATORY_RESPONSE	> The immediate defensive reaction (by vertebrate tissue) to infection or injury caused by chemical or physical agents. The process is characterized by local vasodilation, extravasation of plasma into intercellular spaces and accumulation of white blood cells and macrophages. [GO_REF:0000022, ISBN:0198506732]	HLA-E
GOBP_INFLAMMATORY_RESPONSE	> The immediate defensive reaction (by vertebrate tissue) to infection or injury caused by chemical or physical agents. The process is characterized by local vasodilation, extravasation of plasma into intercellular spaces and accumulation of white blood cells and macrophages. [GO_REF:0000022, ISBN:0198506732]	HMGB1
GOBP_INFLAMMATORY_RESPONSE	> The immediate defensive reaction (by vertebrate tissue) to infection or injury caused by chemical or physical agents. The process is characterized by local vasodilation, extravasation of plasma into intercellular spaces and accumulation of white blood cells and macrophages. [GO_REF:0000022, ISBN:0198506732]	HMGB2
GOBP_INFLAMMATORY_RESPONSE	> The immediate defensive reaction (by vertebrate tissue) to infection or injury caused by chemical or physical agents. The process is characterized by local vasodilation, extravasation of plasma into intercellular spaces and accumulation of white blood cells and macrophages. [GO_REF:0000022, ISBN:0198506732]	HMOX1
GOBP_INFLAMMATORY_RESPONSE	> The immediate defensive reaction (by vertebrate tissue) to infection or injury caused by chemical or physical agents. The process is characterized by local vasodilation, extravasation of plasma into intercellular spaces and accumulation of white blood cells and macrophages. [GO_REF:0000022, ISBN:0198506732]	HNRNPA0
GOBP_INFLAMMATORY_RESPONSE	> The immediate defensive reaction (by vertebrate tissue) to infection or injury caused by chemical or physical agents. The process is characterized by local vasodilation, extravasation of plasma into intercellular spaces and accumulation of white blood cells and macrophages. [GO_REF:0000022, ISBN:0198506732]	HP
GOBP_INFLAMMATORY_RESPONSE	> The immediate defensive reaction (by vertebrate tissue) to infection or injury caused by chemical or physical agents. The process is characterized by local vasodilation, extravasation of plasma into intercellular spaces and accumulation of white blood cells and macrophages. [GO_REF:0000022, ISBN:0198506732]	HPR
GOBP_INFLAMMATORY_RESPONSE	> The immediate defensive reaction (by vertebrate tissue) to infection or injury caused by chemical or physical agents. The process is characterized by local vasodilation, extravasation of plasma into intercellular spaces and accumulation of white blood cells and macrophages. [GO_REF:0000022, ISBN:0198506732]	HRH1
GOBP_INFLAMMATORY_RESPONSE	> The immediate defensive reaction (by vertebrate tissue) to infection or injury caused by chemical or physical agents. The process is characterized by local vasodilation, extravasation of plasma into intercellular spaces and accumulation of white blood cells and macrophages. [GO_REF:0000022, ISBN:0198506732]	HRH4
GOBP_INFLAMMATORY_RESPONSE	> The immediate defensive reaction (by vertebrate tissue) to infection or injury caused by chemical or physical agents. The process is characterized by local vasodilation, extravasation of plasma into intercellular spaces and accumulation of white blood cells and macrophages. [GO_REF:0000022, ISBN:0198506732]	HSPG2
GOBP_INFLAMMATORY_RESPONSE	> The immediate defensive reaction (by vertebrate tissue) to infection or injury caused by chemical or physical agents. The process is characterized by local vasodilation, extravasation of plasma into intercellular spaces and accumulation of white blood cells and macrophages. [GO_REF:0000022, ISBN:0198506732]	HYAL1
GOBP_INFLAMMATORY_RESPONSE	> The immediate defensive reaction (by vertebrate tissue) to infection or injury caused by chemical or physical agents. The process is characterized by local vasodilation, extravasation of plasma into intercellular spaces and accumulation of white blood cells and macrophages. [GO_REF:0000022, ISBN:0198506732]	HYAL2
GOBP_INFLAMMATORY_RESPONSE	> The immediate defensive reaction (by vertebrate tissue) to infection or injury caused by chemical or physical agents. The process is characterized by local vasodilation, extravasation of plasma into intercellular spaces and accumulation of white blood cells and macrophages. [GO_REF:0000022, ISBN:0198506732]	HYAL3
GOBP_INFLAMMATORY_RESPONSE	> The immediate defensive reaction (by vertebrate tissue) to infection or injury caused by chemical or physical agents. The process is characterized by local vasodilation, extravasation of plasma into intercellular spaces and accumulation of white blood cells and macrophages. [GO_REF:0000022, ISBN:0198506732]	ICAM1
GOBP_INFLAMMATORY_RESPONSE	> The immediate defensive reaction (by vertebrate tissue) to infection or injury caused by chemical or physical agents. The process is characterized by local vasodilation, extravasation of plasma into intercellular spaces and accumulation of white blood cells and macrophages. [GO_REF:0000022, ISBN:0198506732]	IDO1
GOBP_INFLAMMATORY_RESPONSE	> The immediate defensive reaction (by vertebrate tissue) to infection or injury caused by chemical or physical agents. The process is characterized by local vasodilation, extravasation of plasma into intercellular spaces and accumulation of white blood cells and macrophages. [GO_REF:0000022, ISBN:0198506732]	IFI16
GOBP_INFLAMMATORY_RESPONSE	> The immediate defensive reaction (by vertebrate tissue) to infection or injury caused by chemical or physical agents. The process is characterized by local vasodilation, extravasation of plasma into intercellular spaces and accumulation of white blood cells and macrophages. [GO_REF:0000022, ISBN:0198506732]	IFI35
GOBP_INFLAMMATORY_RESPONSE	> The immediate defensive reaction (by vertebrate tissue) to infection or injury caused by chemical or physical agents. The process is characterized by local vasodilation, extravasation of plasma into intercellular spaces and accumulation of white blood cells and macrophages. [GO_REF:0000022, ISBN:0198506732]	IFNA2
GOBP_INFLAMMATORY_RESPONSE	> The immediate defensive reaction (by vertebrate tissue) to infection or injury caused by chemical or physical agents. The process is characterized by local vasodilation, extravasation of plasma into intercellular spaces and accumulation of white blood cells and macrophages. [GO_REF:0000022, ISBN:0198506732]	IFNG
GOBP_INFLAMMATORY_RESPONSE	> The immediate defensive reaction (by vertebrate tissue) to infection or injury caused by chemical or physical agents. The process is characterized by local vasodilation, extravasation of plasma into intercellular spaces and accumulation of white blood cells and macrophages. [GO_REF:0000022, ISBN:0198506732]	IGF1
GOBP_INFLAMMATORY_RESPONSE	> The immediate defensive reaction (by vertebrate tissue) to infection or injury caused by chemical or physical agents. The process is characterized by local vasodilation, extravasation of plasma into intercellular spaces and accumulation of white blood cells and macrophages. [GO_REF:0000022, ISBN:0198506732]	IGFBP4
GOBP_INFLAMMATORY_RESPONSE	> The immediate defensive reaction (by vertebrate tissue) to infection or injury caused by chemical or physical agents. The process is characterized by local vasodilation, extravasation of plasma into intercellular spaces and accumulation of white blood cells and macrophages. [GO_REF:0000022, ISBN:0198506732]	IKBKB
GOBP_INFLAMMATORY_RESPONSE	> The immediate defensive reaction (by vertebrate tissue) to infection or injury caused by chemical or physical agents. The process is characterized by local vasodilation, extravasation of plasma into intercellular spaces and accumulation of white blood cells and macrophages. [GO_REF:0000022, ISBN:0198506732]	IKBKG
GOBP_INFLAMMATORY_RESPONSE	> The immediate defensive reaction (by vertebrate tissue) to infection or injury caused by chemical or physical agents. The process is characterized by local vasodilation, extravasation of plasma into intercellular spaces and accumulation of white blood cells and macrophages. [GO_REF:0000022, ISBN:0198506732]	IL10
GOBP_INFLAMMATORY_RESPONSE	> The immediate defensive reaction (by vertebrate tissue) to infection or injury caused by chemical or physical agents. The process is characterized by local vasodilation, extravasation of plasma into intercellular spaces and accumulation of white blood cells and macrophages. [GO_REF:0000022, ISBN:0198506732]	IL10RB
GOBP_INFLAMMATORY_RESPONSE	> The immediate defensive reaction (by vertebrate tissue) to infection or injury caused by chemical or physical agents. The process is characterized by local vasodilation, extravasation of plasma into intercellular spaces and accumulation of white blood cells and macrophages. [GO_REF:0000022, ISBN:0198506732]	IL12B
GOBP_INFLAMMATORY_RESPONSE	> The immediate defensive reaction (by vertebrate tissue) to infection or injury caused by chemical or physical agents. The process is characterized by local vasodilation, extravasation of plasma into intercellular spaces and accumulation of white blood cells and macrophages. [GO_REF:0000022, ISBN:0198506732]	IL13
GOBP_INFLAMMATORY_RESPONSE	> The immediate defensive reaction (by vertebrate tissue) to infection or injury caused by chemical or physical agents. The process is characterized by local vasodilation, extravasation of plasma into intercellular spaces and accumulation of white blood cells and macrophages. [GO_REF:0000022, ISBN:0198506732]	IL15
GOBP_INFLAMMATORY_RESPONSE	> The immediate defensive reaction (by vertebrate tissue) to infection or injury caused by chemical or physical agents. The process is characterized by local vasodilation, extravasation of plasma into intercellular spaces and accumulation of white blood cells and macrophages. [GO_REF:0000022, ISBN:0198506732]	IL16
GOBP_INFLAMMATORY_RESPONSE	> The immediate defensive reaction (by vertebrate tissue) to infection or injury caused by chemical or physical agents. The process is characterized by local vasodilation, extravasation of plasma into intercellular spaces and accumulation of white blood cells and macrophages. [GO_REF:0000022, ISBN:0198506732]	IL17A
GOBP_INFLAMMATORY_RESPONSE	> The immediate defensive reaction (by vertebrate tissue) to infection or injury caused by chemical or physical agents. The process is characterized by local vasodilation, extravasation of plasma into intercellular spaces and accumulation of white blood cells and macrophages. [GO_REF:0000022, ISBN:0198506732]	IL17B
GOBP_INFLAMMATORY_RESPONSE	> The immediate defensive reaction (by vertebrate tissue) to infection or injury caused by chemical or physical agents. The process is characterized by local vasodilation, extravasation of plasma into intercellular spaces and accumulation of white blood cells and macrophages. [GO_REF:0000022, ISBN:0198506732]	IL17C
GOBP_INFLAMMATORY_RESPONSE	> The immediate defensive reaction (by vertebrate tissue) to infection or injury caused by chemical or physical agents. The process is characterized by local vasodilation, extravasation of plasma into intercellular spaces and accumulation of white blood cells and macrophages. [GO_REF:0000022, ISBN:0198506732]	IL17D
GOBP_INFLAMMATORY_RESPONSE	> The immediate defensive reaction (by vertebrate tissue) to infection or injury caused by chemical or physical agents. The process is characterized by local vasodilation, extravasation of plasma into intercellular spaces and accumulation of white blood cells and macrophages. [GO_REF:0000022, ISBN:0198506732]	IL17F
GOBP_INFLAMMATORY_RESPONSE	> The immediate defensive reaction (by vertebrate tissue) to infection or injury caused by chemical or physical agents. The process is characterized by local vasodilation, extravasation of plasma into intercellular spaces and accumulation of white blood cells and macrophages. [GO_REF:0000022, ISBN:0198506732]	IL17RA
GOBP_INFLAMMATORY_RESPONSE	> The immediate defensive reaction (by vertebrate tissue) to infection or injury caused by chemical or physical agents. The process is characterized by local vasodilation, extravasation of plasma into intercellular spaces and accumulation of white blood cells and macrophages. [GO_REF:0000022, ISBN:0198506732]	IL17RC
GOBP_INFLAMMATORY_RESPONSE	> The immediate defensive reaction (by vertebrate tissue) to infection or injury caused by chemical or physical agents. The process is characterized by local vasodilation, extravasation of plasma into intercellular spaces and accumulation of white blood cells and macrophages. [GO_REF:0000022, ISBN:0198506732]	IL17RE
GOBP_INFLAMMATORY_RESPONSE	> The immediate defensive reaction (by vertebrate tissue) to infection or injury caused by chemical or physical agents. The process is characterized by local vasodilation, extravasation of plasma into intercellular spaces and accumulation of white blood cells and macrophages. [GO_REF:0000022, ISBN:0198506732]	IL18
GOBP_INFLAMMATORY_RESPONSE	> The immediate defensive reaction (by vertebrate tissue) to infection or injury caused by chemical or physical agents. The process is characterized by local vasodilation, extravasation of plasma into intercellular spaces and accumulation of white blood cells and macrophages. [GO_REF:0000022, ISBN:0198506732]	IL18R1
GOBP_INFLAMMATORY_RESPONSE	> The immediate defensive reaction (by vertebrate tissue) to infection or injury caused by chemical or physical agents. The process is characterized by local vasodilation, extravasation of plasma into intercellular spaces and accumulation of white blood cells and macrophages. [GO_REF:0000022, ISBN:0198506732]	IL18RAP
GOBP_INFLAMMATORY_RESPONSE	> The immediate defensive reaction (by vertebrate tissue) to infection or injury caused by chemical or physical agents. The process is characterized by local vasodilation, extravasation of plasma into intercellular spaces and accumulation of white blood cells and macrophages. [GO_REF:0000022, ISBN:0198506732]	IL1A
GOBP_INFLAMMATORY_RESPONSE	> The immediate defensive reaction (by vertebrate tissue) to infection or injury caused by chemical or physical agents. The process is characterized by local vasodilation, extravasation of plasma into intercellular spaces and accumulation of white blood cells and macrophages. [GO_REF:0000022, ISBN:0198506732]	IL1B
GOBP_INFLAMMATORY_RESPONSE	> The immediate defensive reaction (by vertebrate tissue) to infection or injury caused by chemical or physical agents. The process is characterized by local vasodilation, extravasation of plasma into intercellular spaces and accumulation of white blood cells and macrophages. [GO_REF:0000022, ISBN:0198506732]	IL1F10
GOBP_INFLAMMATORY_RESPONSE	> The immediate defensive reaction (by vertebrate tissue) to infection or injury caused by chemical or physical agents. The process is characterized by local vasodilation, extravasation of plasma into intercellular spaces and accumulation of white blood cells and macrophages. [GO_REF:0000022, ISBN:0198506732]	IL1R1
GOBP_INFLAMMATORY_RESPONSE	> The immediate defensive reaction (by vertebrate tissue) to infection or injury caused by chemical or physical agents. The process is characterized by local vasodilation, extravasation of plasma into intercellular spaces and accumulation of white blood cells and macrophages. [GO_REF:0000022, ISBN:0198506732]	IL1R2
GOBP_INFLAMMATORY_RESPONSE	> The immediate defensive reaction (by vertebrate tissue) to infection or injury caused by chemical or physical agents. The process is characterized by local vasodilation, extravasation of plasma into intercellular spaces and accumulation of white blood cells and macrophages. [GO_REF:0000022, ISBN:0198506732]	IL1RAP
GOBP_INFLAMMATORY_RESPONSE	> The immediate defensive reaction (by vertebrate tissue) to infection or injury caused by chemical or physical agents. The process is characterized by local vasodilation, extravasation of plasma into intercellular spaces and accumulation of white blood cells and macrophages. [GO_REF:0000022, ISBN:0198506732]	IL1RL1
GOBP_INFLAMMATORY_RESPONSE	> The immediate defensive reaction (by vertebrate tissue) to infection or injury caused by chemical or physical agents. The process is characterized by local vasodilation, extravasation of plasma into intercellular spaces and accumulation of white blood cells and macrophages. [GO_REF:0000022, ISBN:0198506732]	IL1RL2
GOBP_INFLAMMATORY_RESPONSE	> The immediate defensive reaction (by vertebrate tissue) to infection or injury caused by chemical or physical agents. The process is characterized by local vasodilation, extravasation of plasma into intercellular spaces and accumulation of white blood cells and macrophages. [GO_REF:0000022, ISBN:0198506732]	IL1RN
GOBP_INFLAMMATORY_RESPONSE	> The immediate defensive reaction (by vertebrate tissue) to infection or injury caused by chemical or physical agents. The process is characterized by local vasodilation, extravasation of plasma into intercellular spaces and accumulation of white blood cells and macrophages. [GO_REF:0000022, ISBN:0198506732]	IL2
GOBP_INFLAMMATORY_RESPONSE	> The immediate defensive reaction (by vertebrate tissue) to infection or injury caused by chemical or physical agents. The process is characterized by local vasodilation, extravasation of plasma into intercellular spaces and accumulation of white blood cells and macrophages. [GO_REF:0000022, ISBN:0198506732]	IL20
GOBP_INFLAMMATORY_RESPONSE	> The immediate defensive reaction (by vertebrate tissue) to infection or injury caused by chemical or physical agents. The process is characterized by local vasodilation, extravasation of plasma into intercellular spaces and accumulation of white blood cells and macrophages. [GO_REF:0000022, ISBN:0198506732]	IL20RB
GOBP_INFLAMMATORY_RESPONSE	> The immediate defensive reaction (by vertebrate tissue) to infection or injury caused by chemical or physical agents. The process is characterized by local vasodilation, extravasation of plasma into intercellular spaces and accumulation of white blood cells and macrophages. [GO_REF:0000022, ISBN:0198506732]	IL21
GOBP_INFLAMMATORY_RESPONSE	> The immediate defensive reaction (by vertebrate tissue) to infection or injury caused by chemical or physical agents. The process is characterized by local vasodilation, extravasation of plasma into intercellular spaces and accumulation of white blood cells and macrophages. [GO_REF:0000022, ISBN:0198506732]	IL22
GOBP_INFLAMMATORY_RESPONSE	> The immediate defensive reaction (by vertebrate tissue) to infection or injury caused by chemical or physical agents. The process is characterized by local vasodilation, extravasation of plasma into intercellular spaces and accumulation of white blood cells and macrophages. [GO_REF:0000022, ISBN:0198506732]	IL22RA2
GOBP_INFLAMMATORY_RESPONSE	> The immediate defensive reaction (by vertebrate tissue) to infection or injury caused by chemical or physical agents. The process is characterized by local vasodilation, extravasation of plasma into intercellular spaces and accumulation of white blood cells and macrophages. [GO_REF:0000022, ISBN:0198506732]	IL23A
GOBP_INFLAMMATORY_RESPONSE	> The immediate defensive reaction (by vertebrate tissue) to infection or injury caused by chemical or physical agents. The process is characterized by local vasodilation, extravasation of plasma into intercellular spaces and accumulation of white blood cells and macrophages. [GO_REF:0000022, ISBN:0198506732]	IL23R
GOBP_INFLAMMATORY_RESPONSE	> The immediate defensive reaction (by vertebrate tissue) to infection or injury caused by chemical or physical agents. The process is characterized by local vasodilation, extravasation of plasma into intercellular spaces and accumulation of white blood cells and macrophages. [GO_REF:0000022, ISBN:0198506732]	IL25
GOBP_INFLAMMATORY_RESPONSE	> The immediate defensive reaction (by vertebrate tissue) to infection or injury caused by chemical or physical agents. The process is characterized by local vasodilation, extravasation of plasma into intercellular spaces and accumulation of white blood cells and macrophages. [GO_REF:0000022, ISBN:0198506732]	IL27
GOBP_INFLAMMATORY_RESPONSE	> The immediate defensive reaction (by vertebrate tissue) to infection or injury caused by chemical or physical agents. The process is characterized by local vasodilation, extravasation of plasma into intercellular spaces and accumulation of white blood cells and macrophages. [GO_REF:0000022, ISBN:0198506732]	IL2RA
GOBP_INFLAMMATORY_RESPONSE	> The immediate defensive reaction (by vertebrate tissue) to infection or injury caused by chemical or physical agents. The process is characterized by local vasodilation, extravasation of plasma into intercellular spaces and accumulation of white blood cells and macrophages. [GO_REF:0000022, ISBN:0198506732]	IL31RA
GOBP_INFLAMMATORY_RESPONSE	> The immediate defensive reaction (by vertebrate tissue) to infection or injury caused by chemical or physical agents. The process is characterized by local vasodilation, extravasation of plasma into intercellular spaces and accumulation of white blood cells and macrophages. [GO_REF:0000022, ISBN:0198506732]	IL33
GOBP_INFLAMMATORY_RESPONSE	> The immediate defensive reaction (by vertebrate tissue) to infection or injury caused by chemical or physical agents. The process is characterized by local vasodilation, extravasation of plasma into intercellular spaces and accumulation of white blood cells and macrophages. [GO_REF:0000022, ISBN:0198506732]	IL34
GOBP_INFLAMMATORY_RESPONSE	> The immediate defensive reaction (by vertebrate tissue) to infection or injury caused by chemical or physical agents. The process is characterized by local vasodilation, extravasation of plasma into intercellular spaces and accumulation of white blood cells and macrophages. [GO_REF:0000022, ISBN:0198506732]	IL36A
GOBP_INFLAMMATORY_RESPONSE	> The immediate defensive reaction (by vertebrate tissue) to infection or injury caused by chemical or physical agents. The process is characterized by local vasodilation, extravasation of plasma into intercellular spaces and accumulation of white blood cells and macrophages. [GO_REF:0000022, ISBN:0198506732]	IL36B
GOBP_INFLAMMATORY_RESPONSE	> The immediate defensive reaction (by vertebrate tissue) to infection or injury caused by chemical or physical agents. The process is characterized by local vasodilation, extravasation of plasma into intercellular spaces and accumulation of white blood cells and macrophages. [GO_REF:0000022, ISBN:0198506732]	IL36G
GOBP_INFLAMMATORY_RESPONSE	> The immediate defensive reaction (by vertebrate tissue) to infection or injury caused by chemical or physical agents. The process is characterized by local vasodilation, extravasation of plasma into intercellular spaces and accumulation of white blood cells and macrophages. [GO_REF:0000022, ISBN:0198506732]	IL36RN
GOBP_INFLAMMATORY_RESPONSE	> The immediate defensive reaction (by vertebrate tissue) to infection or injury caused by chemical or physical agents. The process is characterized by local vasodilation, extravasation of plasma into intercellular spaces and accumulation of white blood cells and macrophages. [GO_REF:0000022, ISBN:0198506732]	IL37
GOBP_INFLAMMATORY_RESPONSE	> The immediate defensive reaction (by vertebrate tissue) to infection or injury caused by chemical or physical agents. The process is characterized by local vasodilation, extravasation of plasma into intercellular spaces and accumulation of white blood cells and macrophages. [GO_REF:0000022, ISBN:0198506732]	IL4
GOBP_INFLAMMATORY_RESPONSE	> The immediate defensive reaction (by vertebrate tissue) to infection or injury caused by chemical or physical agents. The process is characterized by local vasodilation, extravasation of plasma into intercellular spaces and accumulation of white blood cells and macrophages. [GO_REF:0000022, ISBN:0198506732]	IL4R
GOBP_INFLAMMATORY_RESPONSE	> The immediate defensive reaction (by vertebrate tissue) to infection or injury caused by chemical or physical agents. The process is characterized by local vasodilation, extravasation of plasma into intercellular spaces and accumulation of white blood cells and macrophages. [GO_REF:0000022, ISBN:0198506732]	IL5
GOBP_INFLAMMATORY_RESPONSE	> The immediate defensive reaction (by vertebrate tissue) to infection or injury caused by chemical or physical agents. The process is characterized by local vasodilation, extravasation of plasma into intercellular spaces and accumulation of white blood cells and macrophages. [GO_REF:0000022, ISBN:0198506732]	IL5RA
GOBP_INFLAMMATORY_RESPONSE	> The immediate defensive reaction (by vertebrate tissue) to infection or injury caused by chemical or physical agents. The process is characterized by local vasodilation, extravasation of plasma into intercellular spaces and accumulation of white blood cells and macrophages. [GO_REF:0000022, ISBN:0198506732]	IL6
GOBP_INFLAMMATORY_RESPONSE	> The immediate defensive reaction (by vertebrate tissue) to infection or injury caused by chemical or physical agents. The process is characterized by local vasodilation, extravasation of plasma into intercellular spaces and accumulation of white blood cells and macrophages. [GO_REF:0000022, ISBN:0198506732]	IL6R
GOBP_INFLAMMATORY_RESPONSE	> The immediate defensive reaction (by vertebrate tissue) to infection or injury caused by chemical or physical agents. The process is characterized by local vasodilation, extravasation of plasma into intercellular spaces and accumulation of white blood cells and macrophages. [GO_REF:0000022, ISBN:0198506732]	IL6ST
GOBP_INFLAMMATORY_RESPONSE	> The immediate defensive reaction (by vertebrate tissue) to infection or injury caused by chemical or physical agents. The process is characterized by local vasodilation, extravasation of plasma into intercellular spaces and accumulation of white blood cells and macrophages. [GO_REF:0000022, ISBN:0198506732]	IL9
GOBP_INFLAMMATORY_RESPONSE	> The immediate defensive reaction (by vertebrate tissue) to infection or injury caused by chemical or physical agents. The process is characterized by local vasodilation, extravasation of plasma into intercellular spaces and accumulation of white blood cells and macrophages. [GO_REF:0000022, ISBN:0198506732]	INS
GOBP_INFLAMMATORY_RESPONSE	> The immediate defensive reaction (by vertebrate tissue) to infection or injury caused by chemical or physical agents. The process is characterized by local vasodilation, extravasation of plasma into intercellular spaces and accumulation of white blood cells and macrophages. [GO_REF:0000022, ISBN:0198506732]	IRAK2
GOBP_INFLAMMATORY_RESPONSE	> The immediate defensive reaction (by vertebrate tissue) to infection or injury caused by chemical or physical agents. The process is characterized by local vasodilation, extravasation of plasma into intercellular spaces and accumulation of white blood cells and macrophages. [GO_REF:0000022, ISBN:0198506732]	IRF3
GOBP_INFLAMMATORY_RESPONSE	> The immediate defensive reaction (by vertebrate tissue) to infection or injury caused by chemical or physical agents. The process is characterized by local vasodilation, extravasation of plasma into intercellular spaces and accumulation of white blood cells and macrophages. [GO_REF:0000022, ISBN:0198506732]	IRF5
GOBP_INFLAMMATORY_RESPONSE	> The immediate defensive reaction (by vertebrate tissue) to infection or injury caused by chemical or physical agents. The process is characterized by local vasodilation, extravasation of plasma into intercellular spaces and accumulation of white blood cells and macrophages. [GO_REF:0000022, ISBN:0198506732]	IRGM
GOBP_INFLAMMATORY_RESPONSE	> The immediate defensive reaction (by vertebrate tissue) to infection or injury caused by chemical or physical agents. The process is characterized by local vasodilation, extravasation of plasma into intercellular spaces and accumulation of white blood cells and macrophages. [GO_REF:0000022, ISBN:0198506732]	ISL1
GOBP_INFLAMMATORY_RESPONSE	> The immediate defensive reaction (by vertebrate tissue) to infection or injury caused by chemical or physical agents. The process is characterized by local vasodilation, extravasation of plasma into intercellular spaces and accumulation of white blood cells and macrophages. [GO_REF:0000022, ISBN:0198506732]	ITCH
GOBP_INFLAMMATORY_RESPONSE	> The immediate defensive reaction (by vertebrate tissue) to infection or injury caused by chemical or physical agents. The process is characterized by local vasodilation, extravasation of plasma into intercellular spaces and accumulation of white blood cells and macrophages. [GO_REF:0000022, ISBN:0198506732]	ITGA2
GOBP_INFLAMMATORY_RESPONSE	> The immediate defensive reaction (by vertebrate tissue) to infection or injury caused by chemical or physical agents. The process is characterized by local vasodilation, extravasation of plasma into intercellular spaces and accumulation of white blood cells and macrophages. [GO_REF:0000022, ISBN:0198506732]	ITGAL
GOBP_INFLAMMATORY_RESPONSE	> The immediate defensive reaction (by vertebrate tissue) to infection or injury caused by chemical or physical agents. The process is characterized by local vasodilation, extravasation of plasma into intercellular spaces and accumulation of white blood cells and macrophages. [GO_REF:0000022, ISBN:0198506732]	ITGB1
GOBP_INFLAMMATORY_RESPONSE	> The immediate defensive reaction (by vertebrate tissue) to infection or injury caused by chemical or physical agents. The process is characterized by local vasodilation, extravasation of plasma into intercellular spaces and accumulation of white blood cells and macrophages. [GO_REF:0000022, ISBN:0198506732]	ITGB2
GOBP_INFLAMMATORY_RESPONSE	> The immediate defensive reaction (by vertebrate tissue) to infection or injury caused by chemical or physical agents. The process is characterized by local vasodilation, extravasation of plasma into intercellular spaces and accumulation of white blood cells and macrophages. [GO_REF:0000022, ISBN:0198506732]	ITGB6
GOBP_INFLAMMATORY_RESPONSE	> The immediate defensive reaction (by vertebrate tissue) to infection or injury caused by chemical or physical agents. The process is characterized by local vasodilation, extravasation of plasma into intercellular spaces and accumulation of white blood cells and macrophages. [GO_REF:0000022, ISBN:0198506732]	ITIH4
GOBP_INFLAMMATORY_RESPONSE	> The immediate defensive reaction (by vertebrate tissue) to infection or injury caused by chemical or physical agents. The process is characterized by local vasodilation, extravasation of plasma into intercellular spaces and accumulation of white blood cells and macrophages. [GO_REF:0000022, ISBN:0198506732]	JAK2
GOBP_INFLAMMATORY_RESPONSE	> The immediate defensive reaction (by vertebrate tissue) to infection or injury caused by chemical or physical agents. The process is characterized by local vasodilation, extravasation of plasma into intercellular spaces and accumulation of white blood cells and macrophages. [GO_REF:0000022, ISBN:0198506732]	JAM3
GOBP_INFLAMMATORY_RESPONSE	> The immediate defensive reaction (by vertebrate tissue) to infection or injury caused by chemical or physical agents. The process is characterized by local vasodilation, extravasation of plasma into intercellular spaces and accumulation of white blood cells and macrophages. [GO_REF:0000022, ISBN:0198506732]	KARS1
GOBP_INFLAMMATORY_RESPONSE	> The immediate defensive reaction (by vertebrate tissue) to infection or injury caused by chemical or physical agents. The process is characterized by local vasodilation, extravasation of plasma into intercellular spaces and accumulation of white blood cells and macrophages. [GO_REF:0000022, ISBN:0198506732]	KDM6B
GOBP_INFLAMMATORY_RESPONSE	> The immediate defensive reaction (by vertebrate tissue) to infection or injury caused by chemical or physical agents. The process is characterized by local vasodilation, extravasation of plasma into intercellular spaces and accumulation of white blood cells and macrophages. [GO_REF:0000022, ISBN:0198506732]	KIT
GOBP_INFLAMMATORY_RESPONSE	> The immediate defensive reaction (by vertebrate tissue) to infection or injury caused by chemical or physical agents. The process is characterized by local vasodilation, extravasation of plasma into intercellular spaces and accumulation of white blood cells and macrophages. [GO_REF:0000022, ISBN:0198506732]	KLF4
GOBP_INFLAMMATORY_RESPONSE	> The immediate defensive reaction (by vertebrate tissue) to infection or injury caused by chemical or physical agents. The process is characterized by local vasodilation, extravasation of plasma into intercellular spaces and accumulation of white blood cells and macrophages. [GO_REF:0000022, ISBN:0198506732]	KLKB1
GOBP_INFLAMMATORY_RESPONSE	> The immediate defensive reaction (by vertebrate tissue) to infection or injury caused by chemical or physical agents. The process is characterized by local vasodilation, extravasation of plasma into intercellular spaces and accumulation of white blood cells and macrophages. [GO_REF:0000022, ISBN:0198506732]	KLRG1
GOBP_INFLAMMATORY_RESPONSE	> The immediate defensive reaction (by vertebrate tissue) to infection or injury caused by chemical or physical agents. The process is characterized by local vasodilation, extravasation of plasma into intercellular spaces and accumulation of white blood cells and macrophages. [GO_REF:0000022, ISBN:0198506732]	KNG1
GOBP_INFLAMMATORY_RESPONSE	> The immediate defensive reaction (by vertebrate tissue) to infection or injury caused by chemical or physical agents. The process is characterized by local vasodilation, extravasation of plasma into intercellular spaces and accumulation of white blood cells and macrophages. [GO_REF:0000022, ISBN:0198506732]	KPNA6
GOBP_INFLAMMATORY_RESPONSE	> The immediate defensive reaction (by vertebrate tissue) to infection or injury caused by chemical or physical agents. The process is characterized by local vasodilation, extravasation of plasma into intercellular spaces and accumulation of white blood cells and macrophages. [GO_REF:0000022, ISBN:0198506732]	KRT1
GOBP_INFLAMMATORY_RESPONSE	> The immediate defensive reaction (by vertebrate tissue) to infection or injury caused by chemical or physical agents. The process is characterized by local vasodilation, extravasation of plasma into intercellular spaces and accumulation of white blood cells and macrophages. [GO_REF:0000022, ISBN:0198506732]	KRT16
GOBP_INFLAMMATORY_RESPONSE	> The immediate defensive reaction (by vertebrate tissue) to infection or injury caused by chemical or physical agents. The process is characterized by local vasodilation, extravasation of plasma into intercellular spaces and accumulation of white blood cells and macrophages. [GO_REF:0000022, ISBN:0198506732]	LACC1
GOBP_INFLAMMATORY_RESPONSE	> The immediate defensive reaction (by vertebrate tissue) to infection or injury caused by chemical or physical agents. The process is characterized by local vasodilation, extravasation of plasma into intercellular spaces and accumulation of white blood cells and macrophages. [GO_REF:0000022, ISBN:0198506732]	LAT
GOBP_INFLAMMATORY_RESPONSE	> The immediate defensive reaction (by vertebrate tissue) to infection or injury caused by chemical or physical agents. The process is characterized by local vasodilation, extravasation of plasma into intercellular spaces and accumulation of white blood cells and macrophages. [GO_REF:0000022, ISBN:0198506732]	LBP
GOBP_INFLAMMATORY_RESPONSE	> The immediate defensive reaction (by vertebrate tissue) to infection or injury caused by chemical or physical agents. The process is characterized by local vasodilation, extravasation of plasma into intercellular spaces and accumulation of white blood cells and macrophages. [GO_REF:0000022, ISBN:0198506732]	LDLR
GOBP_INFLAMMATORY_RESPONSE	> The immediate defensive reaction (by vertebrate tissue) to infection or injury caused by chemical or physical agents. The process is characterized by local vasodilation, extravasation of plasma into intercellular spaces and accumulation of white blood cells and macrophages. [GO_REF:0000022, ISBN:0198506732]	LEP
GOBP_INFLAMMATORY_RESPONSE	> The immediate defensive reaction (by vertebrate tissue) to infection or injury caused by chemical or physical agents. The process is characterized by local vasodilation, extravasation of plasma into intercellular spaces and accumulation of white blood cells and macrophages. [GO_REF:0000022, ISBN:0198506732]	LGALS9
GOBP_INFLAMMATORY_RESPONSE	> The immediate defensive reaction (by vertebrate tissue) to infection or injury caused by chemical or physical agents. The process is characterized by local vasodilation, extravasation of plasma into intercellular spaces and accumulation of white blood cells and macrophages. [GO_REF:0000022, ISBN:0198506732]	LIAS
GOBP_INFLAMMATORY_RESPONSE	> The immediate defensive reaction (by vertebrate tissue) to infection or injury caused by chemical or physical agents. The process is characterized by local vasodilation, extravasation of plasma into intercellular spaces and accumulation of white blood cells and macrophages. [GO_REF:0000022, ISBN:0198506732]	LILRA5
GOBP_INFLAMMATORY_RESPONSE	> The immediate defensive reaction (by vertebrate tissue) to infection or injury caused by chemical or physical agents. The process is characterized by local vasodilation, extravasation of plasma into intercellular spaces and accumulation of white blood cells and macrophages. [GO_REF:0000022, ISBN:0198506732]	LILRB4
GOBP_INFLAMMATORY_RESPONSE	> The immediate defensive reaction (by vertebrate tissue) to infection or injury caused by chemical or physical agents. The process is characterized by local vasodilation, extravasation of plasma into intercellular spaces and accumulation of white blood cells and macrophages. [GO_REF:0000022, ISBN:0198506732]	LIPA
GOBP_INFLAMMATORY_RESPONSE	> The immediate defensive reaction (by vertebrate tissue) to infection or injury caused by chemical or physical agents. The process is characterized by local vasodilation, extravasation of plasma into intercellular spaces and accumulation of white blood cells and macrophages. [GO_REF:0000022, ISBN:0198506732]	LOXL3
GOBP_INFLAMMATORY_RESPONSE	> The immediate defensive reaction (by vertebrate tissue) to infection or injury caused by chemical or physical agents. The process is characterized by local vasodilation, extravasation of plasma into intercellular spaces and accumulation of white blood cells and macrophages. [GO_REF:0000022, ISBN:0198506732]	LPCAT3
GOBP_INFLAMMATORY_RESPONSE	> The immediate defensive reaction (by vertebrate tissue) to infection or injury caused by chemical or physical agents. The process is characterized by local vasodilation, extravasation of plasma into intercellular spaces and accumulation of white blood cells and macrophages. [GO_REF:0000022, ISBN:0198506732]	LPL
GOBP_INFLAMMATORY_RESPONSE	> The immediate defensive reaction (by vertebrate tissue) to infection or injury caused by chemical or physical agents. The process is characterized by local vasodilation, extravasation of plasma into intercellular spaces and accumulation of white blood cells and macrophages. [GO_REF:0000022, ISBN:0198506732]	LRFN5
GOBP_INFLAMMATORY_RESPONSE	> The immediate defensive reaction (by vertebrate tissue) to infection or injury caused by chemical or physical agents. The process is characterized by local vasodilation, extravasation of plasma into intercellular spaces and accumulation of white blood cells and macrophages. [GO_REF:0000022, ISBN:0198506732]	LRRC19
GOBP_INFLAMMATORY_RESPONSE	> The immediate defensive reaction (by vertebrate tissue) to infection or injury caused by chemical or physical agents. The process is characterized by local vasodilation, extravasation of plasma into intercellular spaces and accumulation of white blood cells and macrophages. [GO_REF:0000022, ISBN:0198506732]	LRRK2
GOBP_INFLAMMATORY_RESPONSE	> The immediate defensive reaction (by vertebrate tissue) to infection or injury caused by chemical or physical agents. The process is characterized by local vasodilation, extravasation of plasma into intercellular spaces and accumulation of white blood cells and macrophages. [GO_REF:0000022, ISBN:0198506732]	LTA
GOBP_INFLAMMATORY_RESPONSE	> The immediate defensive reaction (by vertebrate tissue) to infection or injury caused by chemical or physical agents. The process is characterized by local vasodilation, extravasation of plasma into intercellular spaces and accumulation of white blood cells and macrophages. [GO_REF:0000022, ISBN:0198506732]	LTB4R
GOBP_INFLAMMATORY_RESPONSE	> The immediate defensive reaction (by vertebrate tissue) to infection or injury caused by chemical or physical agents. The process is characterized by local vasodilation, extravasation of plasma into intercellular spaces and accumulation of white blood cells and macrophages. [GO_REF:0000022, ISBN:0198506732]	LTB4R2
GOBP_INFLAMMATORY_RESPONSE	> The immediate defensive reaction (by vertebrate tissue) to infection or injury caused by chemical or physical agents. The process is characterized by local vasodilation, extravasation of plasma into intercellular spaces and accumulation of white blood cells and macrophages. [GO_REF:0000022, ISBN:0198506732]	LXN
GOBP_INFLAMMATORY_RESPONSE	> The immediate defensive reaction (by vertebrate tissue) to infection or injury caused by chemical or physical agents. The process is characterized by local vasodilation, extravasation of plasma into intercellular spaces and accumulation of white blood cells and macrophages. [GO_REF:0000022, ISBN:0198506732]	LY75
GOBP_INFLAMMATORY_RESPONSE	> The immediate defensive reaction (by vertebrate tissue) to infection or injury caused by chemical or physical agents. The process is characterized by local vasodilation, extravasation of plasma into intercellular spaces and accumulation of white blood cells and macrophages. [GO_REF:0000022, ISBN:0198506732]	LY86
GOBP_INFLAMMATORY_RESPONSE	> The immediate defensive reaction (by vertebrate tissue) to infection or injury caused by chemical or physical agents. The process is characterized by local vasodilation, extravasation of plasma into intercellular spaces and accumulation of white blood cells and macrophages. [GO_REF:0000022, ISBN:0198506732]	LY96
GOBP_INFLAMMATORY_RESPONSE	> The immediate defensive reaction (by vertebrate tissue) to infection or injury caused by chemical or physical agents. The process is characterized by local vasodilation, extravasation of plasma into intercellular spaces and accumulation of white blood cells and macrophages. [GO_REF:0000022, ISBN:0198506732]	LYN
GOBP_INFLAMMATORY_RESPONSE	> The immediate defensive reaction (by vertebrate tissue) to infection or injury caused by chemical or physical agents. The process is characterized by local vasodilation, extravasation of plasma into intercellular spaces and accumulation of white blood cells and macrophages. [GO_REF:0000022, ISBN:0198506732]	LYZ
GOBP_INFLAMMATORY_RESPONSE	> The immediate defensive reaction (by vertebrate tissue) to infection or injury caused by chemical or physical agents. The process is characterized by local vasodilation, extravasation of plasma into intercellular spaces and accumulation of white blood cells and macrophages. [GO_REF:0000022, ISBN:0198506732]	MACIR
GOBP_INFLAMMATORY_RESPONSE	> The immediate defensive reaction (by vertebrate tissue) to infection or injury caused by chemical or physical agents. The process is characterized by local vasodilation, extravasation of plasma into intercellular spaces and accumulation of white blood cells and macrophages. [GO_REF:0000022, ISBN:0198506732]	MAP2K3
GOBP_INFLAMMATORY_RESPONSE	> The immediate defensive reaction (by vertebrate tissue) to infection or injury caused by chemical or physical agents. The process is characterized by local vasodilation, extravasation of plasma into intercellular spaces and accumulation of white blood cells and macrophages. [GO_REF:0000022, ISBN:0198506732]	MAPK13
GOBP_INFLAMMATORY_RESPONSE	> The immediate defensive reaction (by vertebrate tissue) to infection or injury caused by chemical or physical agents. The process is characterized by local vasodilation, extravasation of plasma into intercellular spaces and accumulation of white blood cells and macrophages. [GO_REF:0000022, ISBN:0198506732]	MAPK14
GOBP_INFLAMMATORY_RESPONSE	> The immediate defensive reaction (by vertebrate tissue) to infection or injury caused by chemical or physical agents. The process is characterized by local vasodilation, extravasation of plasma into intercellular spaces and accumulation of white blood cells and macrophages. [GO_REF:0000022, ISBN:0198506732]	MAPK7
GOBP_INFLAMMATORY_RESPONSE	> The immediate defensive reaction (by vertebrate tissue) to infection or injury caused by chemical or physical agents. The process is characterized by local vasodilation, extravasation of plasma into intercellular spaces and accumulation of white blood cells and macrophages. [GO_REF:0000022, ISBN:0198506732]	MAPKAPK2
GOBP_INFLAMMATORY_RESPONSE	> The immediate defensive reaction (by vertebrate tissue) to infection or injury caused by chemical or physical agents. The process is characterized by local vasodilation, extravasation of plasma into intercellular spaces and accumulation of white blood cells and macrophages. [GO_REF:0000022, ISBN:0198506732]	MAS1
GOBP_INFLAMMATORY_RESPONSE	> The immediate defensive reaction (by vertebrate tissue) to infection or injury caused by chemical or physical agents. The process is characterized by local vasodilation, extravasation of plasma into intercellular spaces and accumulation of white blood cells and macrophages. [GO_REF:0000022, ISBN:0198506732]	MBL2
GOBP_INFLAMMATORY_RESPONSE	> The immediate defensive reaction (by vertebrate tissue) to infection or injury caused by chemical or physical agents. The process is characterized by local vasodilation, extravasation of plasma into intercellular spaces and accumulation of white blood cells and macrophages. [GO_REF:0000022, ISBN:0198506732]	MCPH1
GOBP_INFLAMMATORY_RESPONSE	> The immediate defensive reaction (by vertebrate tissue) to infection or injury caused by chemical or physical agents. The process is characterized by local vasodilation, extravasation of plasma into intercellular spaces and accumulation of white blood cells and macrophages. [GO_REF:0000022, ISBN:0198506732]	MDK
GOBP_INFLAMMATORY_RESPONSE	> The immediate defensive reaction (by vertebrate tissue) to infection or injury caused by chemical or physical agents. The process is characterized by local vasodilation, extravasation of plasma into intercellular spaces and accumulation of white blood cells and macrophages. [GO_REF:0000022, ISBN:0198506732]	MEFV
GOBP_INFLAMMATORY_RESPONSE	> The immediate defensive reaction (by vertebrate tissue) to infection or injury caused by chemical or physical agents. The process is characterized by local vasodilation, extravasation of plasma into intercellular spaces and accumulation of white blood cells and macrophages. [GO_REF:0000022, ISBN:0198506732]	MEP1B
GOBP_INFLAMMATORY_RESPONSE	> The immediate defensive reaction (by vertebrate tissue) to infection or injury caused by chemical or physical agents. The process is characterized by local vasodilation, extravasation of plasma into intercellular spaces and accumulation of white blood cells and macrophages. [GO_REF:0000022, ISBN:0198506732]	METRNL
GOBP_INFLAMMATORY_RESPONSE	> The immediate defensive reaction (by vertebrate tissue) to infection or injury caused by chemical or physical agents. The process is characterized by local vasodilation, extravasation of plasma into intercellular spaces and accumulation of white blood cells and macrophages. [GO_REF:0000022, ISBN:0198506732]	MFHAS1
GOBP_INFLAMMATORY_RESPONSE	> The immediate defensive reaction (by vertebrate tissue) to infection or injury caused by chemical or physical agents. The process is characterized by local vasodilation, extravasation of plasma into intercellular spaces and accumulation of white blood cells and macrophages. [GO_REF:0000022, ISBN:0198506732]	MGLL
GOBP_INFLAMMATORY_RESPONSE	> The immediate defensive reaction (by vertebrate tissue) to infection or injury caused by chemical or physical agents. The process is characterized by local vasodilation, extravasation of plasma into intercellular spaces and accumulation of white blood cells and macrophages. [GO_REF:0000022, ISBN:0198506732]	MGST2
GOBP_INFLAMMATORY_RESPONSE	> The immediate defensive reaction (by vertebrate tissue) to infection or injury caused by chemical or physical agents. The process is characterized by local vasodilation, extravasation of plasma into intercellular spaces and accumulation of white blood cells and macrophages. [GO_REF:0000022, ISBN:0198506732]	MIF
GOBP_INFLAMMATORY_RESPONSE	> The immediate defensive reaction (by vertebrate tissue) to infection or injury caused by chemical or physical agents. The process is characterized by local vasodilation, extravasation of plasma into intercellular spaces and accumulation of white blood cells and macrophages. [GO_REF:0000022, ISBN:0198506732]	MIR105-1
GOBP_INFLAMMATORY_RESPONSE	> The immediate defensive reaction (by vertebrate tissue) to infection or injury caused by chemical or physical agents. The process is characterized by local vasodilation, extravasation of plasma into intercellular spaces and accumulation of white blood cells and macrophages. [GO_REF:0000022, ISBN:0198506732]	MIR125A
GOBP_INFLAMMATORY_RESPONSE	> The immediate defensive reaction (by vertebrate tissue) to infection or injury caused by chemical or physical agents. The process is characterized by local vasodilation, extravasation of plasma into intercellular spaces and accumulation of white blood cells and macrophages. [GO_REF:0000022, ISBN:0198506732]	MIR126
GOBP_INFLAMMATORY_RESPONSE	> The immediate defensive reaction (by vertebrate tissue) to infection or injury caused by chemical or physical agents. The process is characterized by local vasodilation, extravasation of plasma into intercellular spaces and accumulation of white blood cells and macrophages. [GO_REF:0000022, ISBN:0198506732]	MIR128-1
GOBP_INFLAMMATORY_RESPONSE	> The immediate defensive reaction (by vertebrate tissue) to infection or injury caused by chemical or physical agents. The process is characterized by local vasodilation, extravasation of plasma into intercellular spaces and accumulation of white blood cells and macrophages. [GO_REF:0000022, ISBN:0198506732]	MIR129-1
GOBP_INFLAMMATORY_RESPONSE	> The immediate defensive reaction (by vertebrate tissue) to infection or injury caused by chemical or physical agents. The process is characterized by local vasodilation, extravasation of plasma into intercellular spaces and accumulation of white blood cells and macrophages. [GO_REF:0000022, ISBN:0198506732]	MIR135A1
GOBP_INFLAMMATORY_RESPONSE	> The immediate defensive reaction (by vertebrate tissue) to infection or injury caused by chemical or physical agents. The process is characterized by local vasodilation, extravasation of plasma into intercellular spaces and accumulation of white blood cells and macrophages. [GO_REF:0000022, ISBN:0198506732]	MIR136
GOBP_INFLAMMATORY_RESPONSE	> The immediate defensive reaction (by vertebrate tissue) to infection or injury caused by chemical or physical agents. The process is characterized by local vasodilation, extravasation of plasma into intercellular spaces and accumulation of white blood cells and macrophages. [GO_REF:0000022, ISBN:0198506732]	MIR138-1
GOBP_INFLAMMATORY_RESPONSE	> The immediate defensive reaction (by vertebrate tissue) to infection or injury caused by chemical or physical agents. The process is characterized by local vasodilation, extravasation of plasma into intercellular spaces and accumulation of white blood cells and macrophages. [GO_REF:0000022, ISBN:0198506732]	MIR140
GOBP_INFLAMMATORY_RESPONSE	> The immediate defensive reaction (by vertebrate tissue) to infection or injury caused by chemical or physical agents. The process is characterized by local vasodilation, extravasation of plasma into intercellular spaces and accumulation of white blood cells and macrophages. [GO_REF:0000022, ISBN:0198506732]	MIR141
GOBP_INFLAMMATORY_RESPONSE	> The immediate defensive reaction (by vertebrate tissue) to infection or injury caused by chemical or physical agents. The process is characterized by local vasodilation, extravasation of plasma into intercellular spaces and accumulation of white blood cells and macrophages. [GO_REF:0000022, ISBN:0198506732]	MIR142
GOBP_INFLAMMATORY_RESPONSE	> The immediate defensive reaction (by vertebrate tissue) to infection or injury caused by chemical or physical agents. The process is characterized by local vasodilation, extravasation of plasma into intercellular spaces and accumulation of white blood cells and macrophages. [GO_REF:0000022, ISBN:0198506732]	MIR144
GOBP_INFLAMMATORY_RESPONSE	> The immediate defensive reaction (by vertebrate tissue) to infection or injury caused by chemical or physical agents. The process is characterized by local vasodilation, extravasation of plasma into intercellular spaces and accumulation of white blood cells and macrophages. [GO_REF:0000022, ISBN:0198506732]	MIR145
GOBP_INFLAMMATORY_RESPONSE	> The immediate defensive reaction (by vertebrate tissue) to infection or injury caused by chemical or physical agents. The process is characterized by local vasodilation, extravasation of plasma into intercellular spaces and accumulation of white blood cells and macrophages. [GO_REF:0000022, ISBN:0198506732]	MIR146A
GOBP_INFLAMMATORY_RESPONSE	> The immediate defensive reaction (by vertebrate tissue) to infection or injury caused by chemical or physical agents. The process is characterized by local vasodilation, extravasation of plasma into intercellular spaces and accumulation of white blood cells and macrophages. [GO_REF:0000022, ISBN:0198506732]	MIR149
GOBP_INFLAMMATORY_RESPONSE	> The immediate defensive reaction (by vertebrate tissue) to infection or injury caused by chemical or physical agents. The process is characterized by local vasodilation, extravasation of plasma into intercellular spaces and accumulation of white blood cells and macrophages. [GO_REF:0000022, ISBN:0198506732]	MIR152
GOBP_INFLAMMATORY_RESPONSE	> The immediate defensive reaction (by vertebrate tissue) to infection or injury caused by chemical or physical agents. The process is characterized by local vasodilation, extravasation of plasma into intercellular spaces and accumulation of white blood cells and macrophages. [GO_REF:0000022, ISBN:0198506732]	MIR15A
GOBP_INFLAMMATORY_RESPONSE	> The immediate defensive reaction (by vertebrate tissue) to infection or injury caused by chemical or physical agents. The process is characterized by local vasodilation, extravasation of plasma into intercellular spaces and accumulation of white blood cells and macrophages. [GO_REF:0000022, ISBN:0198506732]	MIR15B
GOBP_INFLAMMATORY_RESPONSE	> The immediate defensive reaction (by vertebrate tissue) to infection or injury caused by chemical or physical agents. The process is characterized by local vasodilation, extravasation of plasma into intercellular spaces and accumulation of white blood cells and macrophages. [GO_REF:0000022, ISBN:0198506732]	MIR16-1
GOBP_INFLAMMATORY_RESPONSE	> The immediate defensive reaction (by vertebrate tissue) to infection or injury caused by chemical or physical agents. The process is characterized by local vasodilation, extravasation of plasma into intercellular spaces and accumulation of white blood cells and macrophages. [GO_REF:0000022, ISBN:0198506732]	MIR17
GOBP_INFLAMMATORY_RESPONSE	> The immediate defensive reaction (by vertebrate tissue) to infection or injury caused by chemical or physical agents. The process is characterized by local vasodilation, extravasation of plasma into intercellular spaces and accumulation of white blood cells and macrophages. [GO_REF:0000022, ISBN:0198506732]	MIR181A2
GOBP_INFLAMMATORY_RESPONSE	> The immediate defensive reaction (by vertebrate tissue) to infection or injury caused by chemical or physical agents. The process is characterized by local vasodilation, extravasation of plasma into intercellular spaces and accumulation of white blood cells and macrophages. [GO_REF:0000022, ISBN:0198506732]	MIR181B1
GOBP_INFLAMMATORY_RESPONSE	> The immediate defensive reaction (by vertebrate tissue) to infection or injury caused by chemical or physical agents. The process is characterized by local vasodilation, extravasation of plasma into intercellular spaces and accumulation of white blood cells and macrophages. [GO_REF:0000022, ISBN:0198506732]	MIR181C
GOBP_INFLAMMATORY_RESPONSE	> The immediate defensive reaction (by vertebrate tissue) to infection or injury caused by chemical or physical agents. The process is characterized by local vasodilation, extravasation of plasma into intercellular spaces and accumulation of white blood cells and macrophages. [GO_REF:0000022, ISBN:0198506732]	MIR187
GOBP_INFLAMMATORY_RESPONSE	> The immediate defensive reaction (by vertebrate tissue) to infection or injury caused by chemical or physical agents. The process is characterized by local vasodilation, extravasation of plasma into intercellular spaces and accumulation of white blood cells and macrophages. [GO_REF:0000022, ISBN:0198506732]	MIR195
GOBP_INFLAMMATORY_RESPONSE	> The immediate defensive reaction (by vertebrate tissue) to infection or injury caused by chemical or physical agents. The process is characterized by local vasodilation, extravasation of plasma into intercellular spaces and accumulation of white blood cells and macrophages. [GO_REF:0000022, ISBN:0198506732]	MIR197
GOBP_INFLAMMATORY_RESPONSE	> The immediate defensive reaction (by vertebrate tissue) to infection or injury caused by chemical or physical agents. The process is characterized by local vasodilation, extravasation of plasma into intercellular spaces and accumulation of white blood cells and macrophages. [GO_REF:0000022, ISBN:0198506732]	MIR19A
GOBP_INFLAMMATORY_RESPONSE	> The immediate defensive reaction (by vertebrate tissue) to infection or injury caused by chemical or physical agents. The process is characterized by local vasodilation, extravasation of plasma into intercellular spaces and accumulation of white blood cells and macrophages. [GO_REF:0000022, ISBN:0198506732]	MIR19B1
GOBP_INFLAMMATORY_RESPONSE	> The immediate defensive reaction (by vertebrate tissue) to infection or injury caused by chemical or physical agents. The process is characterized by local vasodilation, extravasation of plasma into intercellular spaces and accumulation of white blood cells and macrophages. [GO_REF:0000022, ISBN:0198506732]	MIR203A
GOBP_INFLAMMATORY_RESPONSE	> The immediate defensive reaction (by vertebrate tissue) to infection or injury caused by chemical or physical agents. The process is characterized by local vasodilation, extravasation of plasma into intercellular spaces and accumulation of white blood cells and macrophages. [GO_REF:0000022, ISBN:0198506732]	MIR204
GOBP_INFLAMMATORY_RESPONSE	> The immediate defensive reaction (by vertebrate tissue) to infection or injury caused by chemical or physical agents. The process is characterized by local vasodilation, extravasation of plasma into intercellular spaces and accumulation of white blood cells and macrophages. [GO_REF:0000022, ISBN:0198506732]	MIR205
GOBP_INFLAMMATORY_RESPONSE	> The immediate defensive reaction (by vertebrate tissue) to infection or injury caused by chemical or physical agents. The process is characterized by local vasodilation, extravasation of plasma into intercellular spaces and accumulation of white blood cells and macrophages. [GO_REF:0000022, ISBN:0198506732]	MIR206
GOBP_INFLAMMATORY_RESPONSE	> The immediate defensive reaction (by vertebrate tissue) to infection or injury caused by chemical or physical agents. The process is characterized by local vasodilation, extravasation of plasma into intercellular spaces and accumulation of white blood cells and macrophages. [GO_REF:0000022, ISBN:0198506732]	MIR20A
GOBP_INFLAMMATORY_RESPONSE	> The immediate defensive reaction (by vertebrate tissue) to infection or injury caused by chemical or physical agents. The process is characterized by local vasodilation, extravasation of plasma into intercellular spaces and accumulation of white blood cells and macrophages. [GO_REF:0000022, ISBN:0198506732]	MIR21
GOBP_INFLAMMATORY_RESPONSE	> The immediate defensive reaction (by vertebrate tissue) to infection or injury caused by chemical or physical agents. The process is characterized by local vasodilation, extravasation of plasma into intercellular spaces and accumulation of white blood cells and macrophages. [GO_REF:0000022, ISBN:0198506732]	MIR22
GOBP_INFLAMMATORY_RESPONSE	> The immediate defensive reaction (by vertebrate tissue) to infection or injury caused by chemical or physical agents. The process is characterized by local vasodilation, extravasation of plasma into intercellular spaces and accumulation of white blood cells and macrophages. [GO_REF:0000022, ISBN:0198506732]	MIR221
GOBP_INFLAMMATORY_RESPONSE	> The immediate defensive reaction (by vertebrate tissue) to infection or injury caused by chemical or physical agents. The process is characterized by local vasodilation, extravasation of plasma into intercellular spaces and accumulation of white blood cells and macrophages. [GO_REF:0000022, ISBN:0198506732]	MIR222
GOBP_INFLAMMATORY_RESPONSE	> The immediate defensive reaction (by vertebrate tissue) to infection or injury caused by chemical or physical agents. The process is characterized by local vasodilation, extravasation of plasma into intercellular spaces and accumulation of white blood cells and macrophages. [GO_REF:0000022, ISBN:0198506732]	MIR223
GOBP_INFLAMMATORY_RESPONSE	> The immediate defensive reaction (by vertebrate tissue) to infection or injury caused by chemical or physical agents. The process is characterized by local vasodilation, extravasation of plasma into intercellular spaces and accumulation of white blood cells and macrophages. [GO_REF:0000022, ISBN:0198506732]	MIR26A1
GOBP_INFLAMMATORY_RESPONSE	> The immediate defensive reaction (by vertebrate tissue) to infection or injury caused by chemical or physical agents. The process is characterized by local vasodilation, extravasation of plasma into intercellular spaces and accumulation of white blood cells and macrophages. [GO_REF:0000022, ISBN:0198506732]	MIR30C2
GOBP_INFLAMMATORY_RESPONSE	> The immediate defensive reaction (by vertebrate tissue) to infection or injury caused by chemical or physical agents. The process is characterized by local vasodilation, extravasation of plasma into intercellular spaces and accumulation of white blood cells and macrophages. [GO_REF:0000022, ISBN:0198506732]	MIR31
GOBP_INFLAMMATORY_RESPONSE	> The immediate defensive reaction (by vertebrate tissue) to infection or injury caused by chemical or physical agents. The process is characterized by local vasodilation, extravasation of plasma into intercellular spaces and accumulation of white blood cells and macrophages. [GO_REF:0000022, ISBN:0198506732]	MIR338
GOBP_INFLAMMATORY_RESPONSE	> The immediate defensive reaction (by vertebrate tissue) to infection or injury caused by chemical or physical agents. The process is characterized by local vasodilation, extravasation of plasma into intercellular spaces and accumulation of white blood cells and macrophages. [GO_REF:0000022, ISBN:0198506732]	MIR361
GOBP_INFLAMMATORY_RESPONSE	> The immediate defensive reaction (by vertebrate tissue) to infection or injury caused by chemical or physical agents. The process is characterized by local vasodilation, extravasation of plasma into intercellular spaces and accumulation of white blood cells and macrophages. [GO_REF:0000022, ISBN:0198506732]	MIR378A
GOBP_INFLAMMATORY_RESPONSE	> The immediate defensive reaction (by vertebrate tissue) to infection or injury caused by chemical or physical agents. The process is characterized by local vasodilation, extravasation of plasma into intercellular spaces and accumulation of white blood cells and macrophages. [GO_REF:0000022, ISBN:0198506732]	MIR3909
GOBP_INFLAMMATORY_RESPONSE	> The immediate defensive reaction (by vertebrate tissue) to infection or injury caused by chemical or physical agents. The process is characterized by local vasodilation, extravasation of plasma into intercellular spaces and accumulation of white blood cells and macrophages. [GO_REF:0000022, ISBN:0198506732]	MIR488
GOBP_INFLAMMATORY_RESPONSE	> The immediate defensive reaction (by vertebrate tissue) to infection or injury caused by chemical or physical agents. The process is characterized by local vasodilation, extravasation of plasma into intercellular spaces and accumulation of white blood cells and macrophages. [GO_REF:0000022, ISBN:0198506732]	MIR590
GOBP_INFLAMMATORY_RESPONSE	> The immediate defensive reaction (by vertebrate tissue) to infection or injury caused by chemical or physical agents. The process is characterized by local vasodilation, extravasation of plasma into intercellular spaces and accumulation of white blood cells and macrophages. [GO_REF:0000022, ISBN:0198506732]	MIR657
GOBP_INFLAMMATORY_RESPONSE	> The immediate defensive reaction (by vertebrate tissue) to infection or injury caused by chemical or physical agents. The process is characterized by local vasodilation, extravasation of plasma into intercellular spaces and accumulation of white blood cells and macrophages. [GO_REF:0000022, ISBN:0198506732]	MIR675
GOBP_INFLAMMATORY_RESPONSE	> The immediate defensive reaction (by vertebrate tissue) to infection or injury caused by chemical or physical agents. The process is characterized by local vasodilation, extravasation of plasma into intercellular spaces and accumulation of white blood cells and macrophages. [GO_REF:0000022, ISBN:0198506732]	MIR6869
GOBP_INFLAMMATORY_RESPONSE	> The immediate defensive reaction (by vertebrate tissue) to infection or injury caused by chemical or physical agents. The process is characterized by local vasodilation, extravasation of plasma into intercellular spaces and accumulation of white blood cells and macrophages. [GO_REF:0000022, ISBN:0198506732]	MIR766
GOBP_INFLAMMATORY_RESPONSE	> The immediate defensive reaction (by vertebrate tissue) to infection or injury caused by chemical or physical agents. The process is characterized by local vasodilation, extravasation of plasma into intercellular spaces and accumulation of white blood cells and macrophages. [GO_REF:0000022, ISBN:0198506732]	MIR920
GOBP_INFLAMMATORY_RESPONSE	> The immediate defensive reaction (by vertebrate tissue) to infection or injury caused by chemical or physical agents. The process is characterized by local vasodilation, extravasation of plasma into intercellular spaces and accumulation of white blood cells and macrophages. [GO_REF:0000022, ISBN:0198506732]	MIR92A1
GOBP_INFLAMMATORY_RESPONSE	> The immediate defensive reaction (by vertebrate tissue) to infection or injury caused by chemical or physical agents. The process is characterized by local vasodilation, extravasation of plasma into intercellular spaces and accumulation of white blood cells and macrophages. [GO_REF:0000022, ISBN:0198506732]	MIR93
GOBP_INFLAMMATORY_RESPONSE	> The immediate defensive reaction (by vertebrate tissue) to infection or injury caused by chemical or physical agents. The process is characterized by local vasodilation, extravasation of plasma into intercellular spaces and accumulation of white blood cells and macrophages. [GO_REF:0000022, ISBN:0198506732]	MIR98
GOBP_INFLAMMATORY_RESPONSE	> The immediate defensive reaction (by vertebrate tissue) to infection or injury caused by chemical or physical agents. The process is characterized by local vasodilation, extravasation of plasma into intercellular spaces and accumulation of white blood cells and macrophages. [GO_REF:0000022, ISBN:0198506732]	MIRLET7G
GOBP_INFLAMMATORY_RESPONSE	> The immediate defensive reaction (by vertebrate tissue) to infection or injury caused by chemical or physical agents. The process is characterized by local vasodilation, extravasation of plasma into intercellular spaces and accumulation of white blood cells and macrophages. [GO_REF:0000022, ISBN:0198506732]	MMP25
GOBP_INFLAMMATORY_RESPONSE	> The immediate defensive reaction (by vertebrate tissue) to infection or injury caused by chemical or physical agents. The process is characterized by local vasodilation, extravasation of plasma into intercellular spaces and accumulation of white blood cells and macrophages. [GO_REF:0000022, ISBN:0198506732]	MMP26
GOBP_INFLAMMATORY_RESPONSE	> The immediate defensive reaction (by vertebrate tissue) to infection or injury caused by chemical or physical agents. The process is characterized by local vasodilation, extravasation of plasma into intercellular spaces and accumulation of white blood cells and macrophages. [GO_REF:0000022, ISBN:0198506732]	MMP3
GOBP_INFLAMMATORY_RESPONSE	> The immediate defensive reaction (by vertebrate tissue) to infection or injury caused by chemical or physical agents. The process is characterized by local vasodilation, extravasation of plasma into intercellular spaces and accumulation of white blood cells and macrophages. [GO_REF:0000022, ISBN:0198506732]	MMP8
GOBP_INFLAMMATORY_RESPONSE	> The immediate defensive reaction (by vertebrate tissue) to infection or injury caused by chemical or physical agents. The process is characterized by local vasodilation, extravasation of plasma into intercellular spaces and accumulation of white blood cells and macrophages. [GO_REF:0000022, ISBN:0198506732]	MMP9
GOBP_INFLAMMATORY_RESPONSE	> The immediate defensive reaction (by vertebrate tissue) to infection or injury caused by chemical or physical agents. The process is characterized by local vasodilation, extravasation of plasma into intercellular spaces and accumulation of white blood cells and macrophages. [GO_REF:0000022, ISBN:0198506732]	MRGPRX1
GOBP_INFLAMMATORY_RESPONSE	> The immediate defensive reaction (by vertebrate tissue) to infection or injury caused by chemical or physical agents. The process is characterized by local vasodilation, extravasation of plasma into intercellular spaces and accumulation of white blood cells and macrophages. [GO_REF:0000022, ISBN:0198506732]	MS4A2
GOBP_INFLAMMATORY_RESPONSE	> The immediate defensive reaction (by vertebrate tissue) to infection or injury caused by chemical or physical agents. The process is characterized by local vasodilation, extravasation of plasma into intercellular spaces and accumulation of white blood cells and macrophages. [GO_REF:0000022, ISBN:0198506732]	MSMP
GOBP_INFLAMMATORY_RESPONSE	> The immediate defensive reaction (by vertebrate tissue) to infection or injury caused by chemical or physical agents. The process is characterized by local vasodilation, extravasation of plasma into intercellular spaces and accumulation of white blood cells and macrophages. [GO_REF:0000022, ISBN:0198506732]	MVK
GOBP_INFLAMMATORY_RESPONSE	> The immediate defensive reaction (by vertebrate tissue) to infection or injury caused by chemical or physical agents. The process is characterized by local vasodilation, extravasation of plasma into intercellular spaces and accumulation of white blood cells and macrophages. [GO_REF:0000022, ISBN:0198506732]	MYD88
GOBP_INFLAMMATORY_RESPONSE	> The immediate defensive reaction (by vertebrate tissue) to infection or injury caused by chemical or physical agents. The process is characterized by local vasodilation, extravasation of plasma into intercellular spaces and accumulation of white blood cells and macrophages. [GO_REF:0000022, ISBN:0198506732]	MYLK3
GOBP_INFLAMMATORY_RESPONSE	> The immediate defensive reaction (by vertebrate tissue) to infection or injury caused by chemical or physical agents. The process is characterized by local vasodilation, extravasation of plasma into intercellular spaces and accumulation of white blood cells and macrophages. [GO_REF:0000022, ISBN:0198506732]	NAIP
GOBP_INFLAMMATORY_RESPONSE	> The immediate defensive reaction (by vertebrate tissue) to infection or injury caused by chemical or physical agents. The process is characterized by local vasodilation, extravasation of plasma into intercellular spaces and accumulation of white blood cells and macrophages. [GO_REF:0000022, ISBN:0198506732]	NAPEPLD
GOBP_INFLAMMATORY_RESPONSE	> The immediate defensive reaction (by vertebrate tissue) to infection or injury caused by chemical or physical agents. The process is characterized by local vasodilation, extravasation of plasma into intercellular spaces and accumulation of white blood cells and macrophages. [GO_REF:0000022, ISBN:0198506732]	NCR3
GOBP_INFLAMMATORY_RESPONSE	> The immediate defensive reaction (by vertebrate tissue) to infection or injury caused by chemical or physical agents. The process is characterized by local vasodilation, extravasation of plasma into intercellular spaces and accumulation of white blood cells and macrophages. [GO_REF:0000022, ISBN:0198506732]	NDFIP1
GOBP_INFLAMMATORY_RESPONSE	> The immediate defensive reaction (by vertebrate tissue) to infection or injury caused by chemical or physical agents. The process is characterized by local vasodilation, extravasation of plasma into intercellular spaces and accumulation of white blood cells and macrophages. [GO_REF:0000022, ISBN:0198506732]	NDST1
GOBP_INFLAMMATORY_RESPONSE	> The immediate defensive reaction (by vertebrate tissue) to infection or injury caused by chemical or physical agents. The process is characterized by local vasodilation, extravasation of plasma into intercellular spaces and accumulation of white blood cells and macrophages. [GO_REF:0000022, ISBN:0198506732]	NEAT1
GOBP_INFLAMMATORY_RESPONSE	> The immediate defensive reaction (by vertebrate tissue) to infection or injury caused by chemical or physical agents. The process is characterized by local vasodilation, extravasation of plasma into intercellular spaces and accumulation of white blood cells and macrophages. [GO_REF:0000022, ISBN:0198506732]	NFAM1
GOBP_INFLAMMATORY_RESPONSE	> The immediate defensive reaction (by vertebrate tissue) to infection or injury caused by chemical or physical agents. The process is characterized by local vasodilation, extravasation of plasma into intercellular spaces and accumulation of white blood cells and macrophages. [GO_REF:0000022, ISBN:0198506732]	NFATC3
GOBP_INFLAMMATORY_RESPONSE	> The immediate defensive reaction (by vertebrate tissue) to infection or injury caused by chemical or physical agents. The process is characterized by local vasodilation, extravasation of plasma into intercellular spaces and accumulation of white blood cells and macrophages. [GO_REF:0000022, ISBN:0198506732]	NFATC4
GOBP_INFLAMMATORY_RESPONSE	> The immediate defensive reaction (by vertebrate tissue) to infection or injury caused by chemical or physical agents. The process is characterized by local vasodilation, extravasation of plasma into intercellular spaces and accumulation of white blood cells and macrophages. [GO_REF:0000022, ISBN:0198506732]	NFE2L2
GOBP_INFLAMMATORY_RESPONSE	> The immediate defensive reaction (by vertebrate tissue) to infection or injury caused by chemical or physical agents. The process is characterized by local vasodilation, extravasation of plasma into intercellular spaces and accumulation of white blood cells and macrophages. [GO_REF:0000022, ISBN:0198506732]	NFKB1
GOBP_INFLAMMATORY_RESPONSE	> The immediate defensive reaction (by vertebrate tissue) to infection or injury caused by chemical or physical agents. The process is characterized by local vasodilation, extravasation of plasma into intercellular spaces and accumulation of white blood cells and macrophages. [GO_REF:0000022, ISBN:0198506732]	NFKBIA
GOBP_INFLAMMATORY_RESPONSE	> The immediate defensive reaction (by vertebrate tissue) to infection or injury caused by chemical or physical agents. The process is characterized by local vasodilation, extravasation of plasma into intercellular spaces and accumulation of white blood cells and macrophages. [GO_REF:0000022, ISBN:0198506732]	NFKBID
GOBP_INFLAMMATORY_RESPONSE	> The immediate defensive reaction (by vertebrate tissue) to infection or injury caused by chemical or physical agents. The process is characterized by local vasodilation, extravasation of plasma into intercellular spaces and accumulation of white blood cells and macrophages. [GO_REF:0000022, ISBN:0198506732]	NFKBIZ
GOBP_INFLAMMATORY_RESPONSE	> The immediate defensive reaction (by vertebrate tissue) to infection or injury caused by chemical or physical agents. The process is characterized by local vasodilation, extravasation of plasma into intercellular spaces and accumulation of white blood cells and macrophages. [GO_REF:0000022, ISBN:0198506732]	NFX1
GOBP_INFLAMMATORY_RESPONSE	> The immediate defensive reaction (by vertebrate tissue) to infection or injury caused by chemical or physical agents. The process is characterized by local vasodilation, extravasation of plasma into intercellular spaces and accumulation of white blood cells and macrophages. [GO_REF:0000022, ISBN:0198506732]	NLRC3
GOBP_INFLAMMATORY_RESPONSE	> The immediate defensive reaction (by vertebrate tissue) to infection or injury caused by chemical or physical agents. The process is characterized by local vasodilation, extravasation of plasma into intercellular spaces and accumulation of white blood cells and macrophages. [GO_REF:0000022, ISBN:0198506732]	NLRC4
GOBP_INFLAMMATORY_RESPONSE	> The immediate defensive reaction (by vertebrate tissue) to infection or injury caused by chemical or physical agents. The process is characterized by local vasodilation, extravasation of plasma into intercellular spaces and accumulation of white blood cells and macrophages. [GO_REF:0000022, ISBN:0198506732]	NLRP1
GOBP_INFLAMMATORY_RESPONSE	> The immediate defensive reaction (by vertebrate tissue) to infection or injury caused by chemical or physical agents. The process is characterized by local vasodilation, extravasation of plasma into intercellular spaces and accumulation of white blood cells and macrophages. [GO_REF:0000022, ISBN:0198506732]	NLRP10
GOBP_INFLAMMATORY_RESPONSE	> The immediate defensive reaction (by vertebrate tissue) to infection or injury caused by chemical or physical agents. The process is characterized by local vasodilation, extravasation of plasma into intercellular spaces and accumulation of white blood cells and macrophages. [GO_REF:0000022, ISBN:0198506732]	NLRP12
GOBP_INFLAMMATORY_RESPONSE	> The immediate defensive reaction (by vertebrate tissue) to infection or injury caused by chemical or physical agents. The process is characterized by local vasodilation, extravasation of plasma into intercellular spaces and accumulation of white blood cells and macrophages. [GO_REF:0000022, ISBN:0198506732]	NLRP2
GOBP_INFLAMMATORY_RESPONSE	> The immediate defensive reaction (by vertebrate tissue) to infection or injury caused by chemical or physical agents. The process is characterized by local vasodilation, extravasation of plasma into intercellular spaces and accumulation of white blood cells and macrophages. [GO_REF:0000022, ISBN:0198506732]	NLRP3
GOBP_INFLAMMATORY_RESPONSE	> The immediate defensive reaction (by vertebrate tissue) to infection or injury caused by chemical or physical agents. The process is characterized by local vasodilation, extravasation of plasma into intercellular spaces and accumulation of white blood cells and macrophages. [GO_REF:0000022, ISBN:0198506732]	NLRP4
GOBP_INFLAMMATORY_RESPONSE	> The immediate defensive reaction (by vertebrate tissue) to infection or injury caused by chemical or physical agents. The process is characterized by local vasodilation, extravasation of plasma into intercellular spaces and accumulation of white blood cells and macrophages. [GO_REF:0000022, ISBN:0198506732]	NLRP6
GOBP_INFLAMMATORY_RESPONSE	> The immediate defensive reaction (by vertebrate tissue) to infection or injury caused by chemical or physical agents. The process is characterized by local vasodilation, extravasation of plasma into intercellular spaces and accumulation of white blood cells and macrophages. [GO_REF:0000022, ISBN:0198506732]	NLRP7
GOBP_INFLAMMATORY_RESPONSE	> The immediate defensive reaction (by vertebrate tissue) to infection or injury caused by chemical or physical agents. The process is characterized by local vasodilation, extravasation of plasma into intercellular spaces and accumulation of white blood cells and macrophages. [GO_REF:0000022, ISBN:0198506732]	NLRP9
GOBP_INFLAMMATORY_RESPONSE	> The immediate defensive reaction (by vertebrate tissue) to infection or injury caused by chemical or physical agents. The process is characterized by local vasodilation, extravasation of plasma into intercellular spaces and accumulation of white blood cells and macrophages. [GO_REF:0000022, ISBN:0198506732]	NLRX1
GOBP_INFLAMMATORY_RESPONSE	> The immediate defensive reaction (by vertebrate tissue) to infection or injury caused by chemical or physical agents. The process is characterized by local vasodilation, extravasation of plasma into intercellular spaces and accumulation of white blood cells and macrophages. [GO_REF:0000022, ISBN:0198506732]	NMI
GOBP_INFLAMMATORY_RESPONSE	> The immediate defensive reaction (by vertebrate tissue) to infection or injury caused by chemical or physical agents. The process is characterized by local vasodilation, extravasation of plasma into intercellular spaces and accumulation of white blood cells and macrophages. [GO_REF:0000022, ISBN:0198506732]	NOD1
GOBP_INFLAMMATORY_RESPONSE	> The immediate defensive reaction (by vertebrate tissue) to infection or injury caused by chemical or physical agents. The process is characterized by local vasodilation, extravasation of plasma into intercellular spaces and accumulation of white blood cells and macrophages. [GO_REF:0000022, ISBN:0198506732]	NOD2
GOBP_INFLAMMATORY_RESPONSE	> The immediate defensive reaction (by vertebrate tissue) to infection or injury caused by chemical or physical agents. The process is characterized by local vasodilation, extravasation of plasma into intercellular spaces and accumulation of white blood cells and macrophages. [GO_REF:0000022, ISBN:0198506732]	NOS2
GOBP_INFLAMMATORY_RESPONSE	> The immediate defensive reaction (by vertebrate tissue) to infection or injury caused by chemical or physical agents. The process is characterized by local vasodilation, extravasation of plasma into intercellular spaces and accumulation of white blood cells and macrophages. [GO_REF:0000022, ISBN:0198506732]	NOTCH1
GOBP_INFLAMMATORY_RESPONSE	> The immediate defensive reaction (by vertebrate tissue) to infection or injury caused by chemical or physical agents. The process is characterized by local vasodilation, extravasation of plasma into intercellular spaces and accumulation of white blood cells and macrophages. [GO_REF:0000022, ISBN:0198506732]	NOTCH2
GOBP_INFLAMMATORY_RESPONSE	> The immediate defensive reaction (by vertebrate tissue) to infection or injury caused by chemical or physical agents. The process is characterized by local vasodilation, extravasation of plasma into intercellular spaces and accumulation of white blood cells and macrophages. [GO_REF:0000022, ISBN:0198506732]	NOX1
GOBP_INFLAMMATORY_RESPONSE	> The immediate defensive reaction (by vertebrate tissue) to infection or injury caused by chemical or physical agents. The process is characterized by local vasodilation, extravasation of plasma into intercellular spaces and accumulation of white blood cells and macrophages. [GO_REF:0000022, ISBN:0198506732]	NOX4
GOBP_INFLAMMATORY_RESPONSE	> The immediate defensive reaction (by vertebrate tissue) to infection or injury caused by chemical or physical agents. The process is characterized by local vasodilation, extravasation of plasma into intercellular spaces and accumulation of white blood cells and macrophages. [GO_REF:0000022, ISBN:0198506732]	NPFF
GOBP_INFLAMMATORY_RESPONSE	> The immediate defensive reaction (by vertebrate tissue) to infection or injury caused by chemical or physical agents. The process is characterized by local vasodilation, extravasation of plasma into intercellular spaces and accumulation of white blood cells and macrophages. [GO_REF:0000022, ISBN:0198506732]	NPY5R
GOBP_INFLAMMATORY_RESPONSE	> The immediate defensive reaction (by vertebrate tissue) to infection or injury caused by chemical or physical agents. The process is characterized by local vasodilation, extravasation of plasma into intercellular spaces and accumulation of white blood cells and macrophages. [GO_REF:0000022, ISBN:0198506732]	NR1D1
GOBP_INFLAMMATORY_RESPONSE	> The immediate defensive reaction (by vertebrate tissue) to infection or injury caused by chemical or physical agents. The process is characterized by local vasodilation, extravasation of plasma into intercellular spaces and accumulation of white blood cells and macrophages. [GO_REF:0000022, ISBN:0198506732]	NR1D2
GOBP_INFLAMMATORY_RESPONSE	> The immediate defensive reaction (by vertebrate tissue) to infection or injury caused by chemical or physical agents. The process is characterized by local vasodilation, extravasation of plasma into intercellular spaces and accumulation of white blood cells and macrophages. [GO_REF:0000022, ISBN:0198506732]	NR1H3
GOBP_INFLAMMATORY_RESPONSE	> The immediate defensive reaction (by vertebrate tissue) to infection or injury caused by chemical or physical agents. The process is characterized by local vasodilation, extravasation of plasma into intercellular spaces and accumulation of white blood cells and macrophages. [GO_REF:0000022, ISBN:0198506732]	NR1H4
GOBP_INFLAMMATORY_RESPONSE	> The immediate defensive reaction (by vertebrate tissue) to infection or injury caused by chemical or physical agents. The process is characterized by local vasodilation, extravasation of plasma into intercellular spaces and accumulation of white blood cells and macrophages. [GO_REF:0000022, ISBN:0198506732]	NRROS
GOBP_INFLAMMATORY_RESPONSE	> The immediate defensive reaction (by vertebrate tissue) to infection or injury caused by chemical or physical agents. The process is characterized by local vasodilation, extravasation of plasma into intercellular spaces and accumulation of white blood cells and macrophages. [GO_REF:0000022, ISBN:0198506732]	NT5E
GOBP_INFLAMMATORY_RESPONSE	> The immediate defensive reaction (by vertebrate tissue) to infection or injury caused by chemical or physical agents. The process is characterized by local vasodilation, extravasation of plasma into intercellular spaces and accumulation of white blood cells and macrophages. [GO_REF:0000022, ISBN:0198506732]	NUPR1
GOBP_INFLAMMATORY_RESPONSE	> The immediate defensive reaction (by vertebrate tissue) to infection or injury caused by chemical or physical agents. The process is characterized by local vasodilation, extravasation of plasma into intercellular spaces and accumulation of white blood cells and macrophages. [GO_REF:0000022, ISBN:0198506732]	ODAM
GOBP_INFLAMMATORY_RESPONSE	> The immediate defensive reaction (by vertebrate tissue) to infection or injury caused by chemical or physical agents. The process is characterized by local vasodilation, extravasation of plasma into intercellular spaces and accumulation of white blood cells and macrophages. [GO_REF:0000022, ISBN:0198506732]	OGG1
GOBP_INFLAMMATORY_RESPONSE	> The immediate defensive reaction (by vertebrate tissue) to infection or injury caused by chemical or physical agents. The process is characterized by local vasodilation, extravasation of plasma into intercellular spaces and accumulation of white blood cells and macrophages. [GO_REF:0000022, ISBN:0198506732]	OLR1
GOBP_INFLAMMATORY_RESPONSE	> The immediate defensive reaction (by vertebrate tissue) to infection or injury caused by chemical or physical agents. The process is characterized by local vasodilation, extravasation of plasma into intercellular spaces and accumulation of white blood cells and macrophages. [GO_REF:0000022, ISBN:0198506732]	OPRM1
GOBP_INFLAMMATORY_RESPONSE	> The immediate defensive reaction (by vertebrate tissue) to infection or injury caused by chemical or physical agents. The process is characterized by local vasodilation, extravasation of plasma into intercellular spaces and accumulation of white blood cells and macrophages. [GO_REF:0000022, ISBN:0198506732]	ORM1
GOBP_INFLAMMATORY_RESPONSE	> The immediate defensive reaction (by vertebrate tissue) to infection or injury caused by chemical or physical agents. The process is characterized by local vasodilation, extravasation of plasma into intercellular spaces and accumulation of white blood cells and macrophages. [GO_REF:0000022, ISBN:0198506732]	ORM2
GOBP_INFLAMMATORY_RESPONSE	> The immediate defensive reaction (by vertebrate tissue) to infection or injury caused by chemical or physical agents. The process is characterized by local vasodilation, extravasation of plasma into intercellular spaces and accumulation of white blood cells and macrophages. [GO_REF:0000022, ISBN:0198506732]	OSM
GOBP_INFLAMMATORY_RESPONSE	> The immediate defensive reaction (by vertebrate tissue) to infection or injury caused by chemical or physical agents. The process is characterized by local vasodilation, extravasation of plasma into intercellular spaces and accumulation of white blood cells and macrophages. [GO_REF:0000022, ISBN:0198506732]	OSMR
GOBP_INFLAMMATORY_RESPONSE	> The immediate defensive reaction (by vertebrate tissue) to infection or injury caused by chemical or physical agents. The process is characterized by local vasodilation, extravasation of plasma into intercellular spaces and accumulation of white blood cells and macrophages. [GO_REF:0000022, ISBN:0198506732]	OTULIN
GOBP_INFLAMMATORY_RESPONSE	> The immediate defensive reaction (by vertebrate tissue) to infection or injury caused by chemical or physical agents. The process is characterized by local vasodilation, extravasation of plasma into intercellular spaces and accumulation of white blood cells and macrophages. [GO_REF:0000022, ISBN:0198506732]	P2RX1
GOBP_INFLAMMATORY_RESPONSE	> The immediate defensive reaction (by vertebrate tissue) to infection or injury caused by chemical or physical agents. The process is characterized by local vasodilation, extravasation of plasma into intercellular spaces and accumulation of white blood cells and macrophages. [GO_REF:0000022, ISBN:0198506732]	PARK7
GOBP_INFLAMMATORY_RESPONSE	> The immediate defensive reaction (by vertebrate tissue) to infection or injury caused by chemical or physical agents. The process is characterized by local vasodilation, extravasation of plasma into intercellular spaces and accumulation of white blood cells and macrophages. [GO_REF:0000022, ISBN:0198506732]	PARP4
GOBP_INFLAMMATORY_RESPONSE	> The immediate defensive reaction (by vertebrate tissue) to infection or injury caused by chemical or physical agents. The process is characterized by local vasodilation, extravasation of plasma into intercellular spaces and accumulation of white blood cells and macrophages. [GO_REF:0000022, ISBN:0198506732]	PBK
GOBP_INFLAMMATORY_RESPONSE	> The immediate defensive reaction (by vertebrate tissue) to infection or injury caused by chemical or physical agents. The process is characterized by local vasodilation, extravasation of plasma into intercellular spaces and accumulation of white blood cells and macrophages. [GO_REF:0000022, ISBN:0198506732]	PDCD4
GOBP_INFLAMMATORY_RESPONSE	> The immediate defensive reaction (by vertebrate tissue) to infection or injury caused by chemical or physical agents. The process is characterized by local vasodilation, extravasation of plasma into intercellular spaces and accumulation of white blood cells and macrophages. [GO_REF:0000022, ISBN:0198506732]	PDE2A
GOBP_INFLAMMATORY_RESPONSE	> The immediate defensive reaction (by vertebrate tissue) to infection or injury caused by chemical or physical agents. The process is characterized by local vasodilation, extravasation of plasma into intercellular spaces and accumulation of white blood cells and macrophages. [GO_REF:0000022, ISBN:0198506732]	PER1
GOBP_INFLAMMATORY_RESPONSE	> The immediate defensive reaction (by vertebrate tissue) to infection or injury caused by chemical or physical agents. The process is characterized by local vasodilation, extravasation of plasma into intercellular spaces and accumulation of white blood cells and macrophages. [GO_REF:0000022, ISBN:0198506732]	PF4
GOBP_INFLAMMATORY_RESPONSE	> The immediate defensive reaction (by vertebrate tissue) to infection or injury caused by chemical or physical agents. The process is characterized by local vasodilation, extravasation of plasma into intercellular spaces and accumulation of white blood cells and macrophages. [GO_REF:0000022, ISBN:0198506732]	PF4V1
GOBP_INFLAMMATORY_RESPONSE	> The immediate defensive reaction (by vertebrate tissue) to infection or injury caused by chemical or physical agents. The process is characterized by local vasodilation, extravasation of plasma into intercellular spaces and accumulation of white blood cells and macrophages. [GO_REF:0000022, ISBN:0198506732]	PGLYRP2
GOBP_INFLAMMATORY_RESPONSE	> The immediate defensive reaction (by vertebrate tissue) to infection or injury caused by chemical or physical agents. The process is characterized by local vasodilation, extravasation of plasma into intercellular spaces and accumulation of white blood cells and macrophages. [GO_REF:0000022, ISBN:0198506732]	PIK3AP1
GOBP_INFLAMMATORY_RESPONSE	> The immediate defensive reaction (by vertebrate tissue) to infection or injury caused by chemical or physical agents. The process is characterized by local vasodilation, extravasation of plasma into intercellular spaces and accumulation of white blood cells and macrophages. [GO_REF:0000022, ISBN:0198506732]	PIK3CD
GOBP_INFLAMMATORY_RESPONSE	> The immediate defensive reaction (by vertebrate tissue) to infection or injury caused by chemical or physical agents. The process is characterized by local vasodilation, extravasation of plasma into intercellular spaces and accumulation of white blood cells and macrophages. [GO_REF:0000022, ISBN:0198506732]	PIK3CG
GOBP_INFLAMMATORY_RESPONSE	> The immediate defensive reaction (by vertebrate tissue) to infection or injury caused by chemical or physical agents. The process is characterized by local vasodilation, extravasation of plasma into intercellular spaces and accumulation of white blood cells and macrophages. [GO_REF:0000022, ISBN:0198506732]	PJA2
GOBP_INFLAMMATORY_RESPONSE	> The immediate defensive reaction (by vertebrate tissue) to infection or injury caused by chemical or physical agents. The process is characterized by local vasodilation, extravasation of plasma into intercellular spaces and accumulation of white blood cells and macrophages. [GO_REF:0000022, ISBN:0198506732]	PLA2G2A
GOBP_INFLAMMATORY_RESPONSE	> The immediate defensive reaction (by vertebrate tissue) to infection or injury caused by chemical or physical agents. The process is characterized by local vasodilation, extravasation of plasma into intercellular spaces and accumulation of white blood cells and macrophages. [GO_REF:0000022, ISBN:0198506732]	PLA2G2D
GOBP_INFLAMMATORY_RESPONSE	> The immediate defensive reaction (by vertebrate tissue) to infection or injury caused by chemical or physical agents. The process is characterized by local vasodilation, extravasation of plasma into intercellular spaces and accumulation of white blood cells and macrophages. [GO_REF:0000022, ISBN:0198506732]	PLA2G2E
GOBP_INFLAMMATORY_RESPONSE	> The immediate defensive reaction (by vertebrate tissue) to infection or injury caused by chemical or physical agents. The process is characterized by local vasodilation, extravasation of plasma into intercellular spaces and accumulation of white blood cells and macrophages. [GO_REF:0000022, ISBN:0198506732]	PLA2G3
GOBP_INFLAMMATORY_RESPONSE	> The immediate defensive reaction (by vertebrate tissue) to infection or injury caused by chemical or physical agents. The process is characterized by local vasodilation, extravasation of plasma into intercellular spaces and accumulation of white blood cells and macrophages. [GO_REF:0000022, ISBN:0198506732]	PLA2G4B
GOBP_INFLAMMATORY_RESPONSE	> The immediate defensive reaction (by vertebrate tissue) to infection or injury caused by chemical or physical agents. The process is characterized by local vasodilation, extravasation of plasma into intercellular spaces and accumulation of white blood cells and macrophages. [GO_REF:0000022, ISBN:0198506732]	PLA2G4C
GOBP_INFLAMMATORY_RESPONSE	> The immediate defensive reaction (by vertebrate tissue) to infection or injury caused by chemical or physical agents. The process is characterized by local vasodilation, extravasation of plasma into intercellular spaces and accumulation of white blood cells and macrophages. [GO_REF:0000022, ISBN:0198506732]	PLA2G7
GOBP_INFLAMMATORY_RESPONSE	> The immediate defensive reaction (by vertebrate tissue) to infection or injury caused by chemical or physical agents. The process is characterized by local vasodilation, extravasation of plasma into intercellular spaces and accumulation of white blood cells and macrophages. [GO_REF:0000022, ISBN:0198506732]	PLAA
GOBP_INFLAMMATORY_RESPONSE	> The immediate defensive reaction (by vertebrate tissue) to infection or injury caused by chemical or physical agents. The process is characterized by local vasodilation, extravasation of plasma into intercellular spaces and accumulation of white blood cells and macrophages. [GO_REF:0000022, ISBN:0198506732]	PLD3
GOBP_INFLAMMATORY_RESPONSE	> The immediate defensive reaction (by vertebrate tissue) to infection or injury caused by chemical or physical agents. The process is characterized by local vasodilation, extravasation of plasma into intercellular spaces and accumulation of white blood cells and macrophages. [GO_REF:0000022, ISBN:0198506732]	PLD4
GOBP_INFLAMMATORY_RESPONSE	> The immediate defensive reaction (by vertebrate tissue) to infection or injury caused by chemical or physical agents. The process is characterized by local vasodilation, extravasation of plasma into intercellular spaces and accumulation of white blood cells and macrophages. [GO_REF:0000022, ISBN:0198506732]	PLGRKT
GOBP_INFLAMMATORY_RESPONSE	> The immediate defensive reaction (by vertebrate tissue) to infection or injury caused by chemical or physical agents. The process is characterized by local vasodilation, extravasation of plasma into intercellular spaces and accumulation of white blood cells and macrophages. [GO_REF:0000022, ISBN:0198506732]	PLP1
GOBP_INFLAMMATORY_RESPONSE	> The immediate defensive reaction (by vertebrate tissue) to infection or injury caused by chemical or physical agents. The process is characterized by local vasodilation, extravasation of plasma into intercellular spaces and accumulation of white blood cells and macrophages. [GO_REF:0000022, ISBN:0198506732]	PLSCR1
GOBP_INFLAMMATORY_RESPONSE	> The immediate defensive reaction (by vertebrate tissue) to infection or injury caused by chemical or physical agents. The process is characterized by local vasodilation, extravasation of plasma into intercellular spaces and accumulation of white blood cells and macrophages. [GO_REF:0000022, ISBN:0198506732]	PNMA1
GOBP_INFLAMMATORY_RESPONSE	> The immediate defensive reaction (by vertebrate tissue) to infection or injury caused by chemical or physical agents. The process is characterized by local vasodilation, extravasation of plasma into intercellular spaces and accumulation of white blood cells and macrophages. [GO_REF:0000022, ISBN:0198506732]	POLB
GOBP_INFLAMMATORY_RESPONSE	> The immediate defensive reaction (by vertebrate tissue) to infection or injury caused by chemical or physical agents. The process is characterized by local vasodilation, extravasation of plasma into intercellular spaces and accumulation of white blood cells and macrophages. [GO_REF:0000022, ISBN:0198506732]	PPARA
GOBP_INFLAMMATORY_RESPONSE	> The immediate defensive reaction (by vertebrate tissue) to infection or injury caused by chemical or physical agents. The process is characterized by local vasodilation, extravasation of plasma into intercellular spaces and accumulation of white blood cells and macrophages. [GO_REF:0000022, ISBN:0198506732]	PPARD
GOBP_INFLAMMATORY_RESPONSE	> The immediate defensive reaction (by vertebrate tissue) to infection or injury caused by chemical or physical agents. The process is characterized by local vasodilation, extravasation of plasma into intercellular spaces and accumulation of white blood cells and macrophages. [GO_REF:0000022, ISBN:0198506732]	PPARG
GOBP_INFLAMMATORY_RESPONSE	> The immediate defensive reaction (by vertebrate tissue) to infection or injury caused by chemical or physical agents. The process is characterized by local vasodilation, extravasation of plasma into intercellular spaces and accumulation of white blood cells and macrophages. [GO_REF:0000022, ISBN:0198506732]	PPBP
GOBP_INFLAMMATORY_RESPONSE	> The immediate defensive reaction (by vertebrate tissue) to infection or injury caused by chemical or physical agents. The process is characterized by local vasodilation, extravasation of plasma into intercellular spaces and accumulation of white blood cells and macrophages. [GO_REF:0000022, ISBN:0198506732]	PRCP
GOBP_INFLAMMATORY_RESPONSE	> The immediate defensive reaction (by vertebrate tissue) to infection or injury caused by chemical or physical agents. The process is characterized by local vasodilation, extravasation of plasma into intercellular spaces and accumulation of white blood cells and macrophages. [GO_REF:0000022, ISBN:0198506732]	PRDX2
GOBP_INFLAMMATORY_RESPONSE	> The immediate defensive reaction (by vertebrate tissue) to infection or injury caused by chemical or physical agents. The process is characterized by local vasodilation, extravasation of plasma into intercellular spaces and accumulation of white blood cells and macrophages. [GO_REF:0000022, ISBN:0198506732]	PRDX5
GOBP_INFLAMMATORY_RESPONSE	> The immediate defensive reaction (by vertebrate tissue) to infection or injury caused by chemical or physical agents. The process is characterized by local vasodilation, extravasation of plasma into intercellular spaces and accumulation of white blood cells and macrophages. [GO_REF:0000022, ISBN:0198506732]	PRKCD
GOBP_INFLAMMATORY_RESPONSE	> The immediate defensive reaction (by vertebrate tissue) to infection or injury caused by chemical or physical agents. The process is characterized by local vasodilation, extravasation of plasma into intercellular spaces and accumulation of white blood cells and macrophages. [GO_REF:0000022, ISBN:0198506732]	PRKCQ
GOBP_INFLAMMATORY_RESPONSE	> The immediate defensive reaction (by vertebrate tissue) to infection or injury caused by chemical or physical agents. The process is characterized by local vasodilation, extravasation of plasma into intercellular spaces and accumulation of white blood cells and macrophages. [GO_REF:0000022, ISBN:0198506732]	PRKCZ
GOBP_INFLAMMATORY_RESPONSE	> The immediate defensive reaction (by vertebrate tissue) to infection or injury caused by chemical or physical agents. The process is characterized by local vasodilation, extravasation of plasma into intercellular spaces and accumulation of white blood cells and macrophages. [GO_REF:0000022, ISBN:0198506732]	PRKD1
GOBP_INFLAMMATORY_RESPONSE	> The immediate defensive reaction (by vertebrate tissue) to infection or injury caused by chemical or physical agents. The process is characterized by local vasodilation, extravasation of plasma into intercellular spaces and accumulation of white blood cells and macrophages. [GO_REF:0000022, ISBN:0198506732]	PROC
GOBP_INFLAMMATORY_RESPONSE	> The immediate defensive reaction (by vertebrate tissue) to infection or injury caused by chemical or physical agents. The process is characterized by local vasodilation, extravasation of plasma into intercellular spaces and accumulation of white blood cells and macrophages. [GO_REF:0000022, ISBN:0198506732]	PROK2
GOBP_INFLAMMATORY_RESPONSE	> The immediate defensive reaction (by vertebrate tissue) to infection or injury caused by chemical or physical agents. The process is characterized by local vasodilation, extravasation of plasma into intercellular spaces and accumulation of white blood cells and macrophages. [GO_REF:0000022, ISBN:0198506732]	PSMA1
GOBP_INFLAMMATORY_RESPONSE	> The immediate defensive reaction (by vertebrate tissue) to infection or injury caused by chemical or physical agents. The process is characterized by local vasodilation, extravasation of plasma into intercellular spaces and accumulation of white blood cells and macrophages. [GO_REF:0000022, ISBN:0198506732]	PSMA6
GOBP_INFLAMMATORY_RESPONSE	> The immediate defensive reaction (by vertebrate tissue) to infection or injury caused by chemical or physical agents. The process is characterized by local vasodilation, extravasation of plasma into intercellular spaces and accumulation of white blood cells and macrophages. [GO_REF:0000022, ISBN:0198506732]	PSMB4
GOBP_INFLAMMATORY_RESPONSE	> The immediate defensive reaction (by vertebrate tissue) to infection or injury caused by chemical or physical agents. The process is characterized by local vasodilation, extravasation of plasma into intercellular spaces and accumulation of white blood cells and macrophages. [GO_REF:0000022, ISBN:0198506732]	PSTPIP1
GOBP_INFLAMMATORY_RESPONSE	> The immediate defensive reaction (by vertebrate tissue) to infection or injury caused by chemical or physical agents. The process is characterized by local vasodilation, extravasation of plasma into intercellular spaces and accumulation of white blood cells and macrophages. [GO_REF:0000022, ISBN:0198506732]	PTAFR
GOBP_INFLAMMATORY_RESPONSE	> The immediate defensive reaction (by vertebrate tissue) to infection or injury caused by chemical or physical agents. The process is characterized by local vasodilation, extravasation of plasma into intercellular spaces and accumulation of white blood cells and macrophages. [GO_REF:0000022, ISBN:0198506732]	PTGDR
GOBP_INFLAMMATORY_RESPONSE	> The immediate defensive reaction (by vertebrate tissue) to infection or injury caused by chemical or physical agents. The process is characterized by local vasodilation, extravasation of plasma into intercellular spaces and accumulation of white blood cells and macrophages. [GO_REF:0000022, ISBN:0198506732]	PTGER1
GOBP_INFLAMMATORY_RESPONSE	> The immediate defensive reaction (by vertebrate tissue) to infection or injury caused by chemical or physical agents. The process is characterized by local vasodilation, extravasation of plasma into intercellular spaces and accumulation of white blood cells and macrophages. [GO_REF:0000022, ISBN:0198506732]	PTGER2
GOBP_INFLAMMATORY_RESPONSE	> The immediate defensive reaction (by vertebrate tissue) to infection or injury caused by chemical or physical agents. The process is characterized by local vasodilation, extravasation of plasma into intercellular spaces and accumulation of white blood cells and macrophages. [GO_REF:0000022, ISBN:0198506732]	PTGER3
GOBP_INFLAMMATORY_RESPONSE	> The immediate defensive reaction (by vertebrate tissue) to infection or injury caused by chemical or physical agents. The process is characterized by local vasodilation, extravasation of plasma into intercellular spaces and accumulation of white blood cells and macrophages. [GO_REF:0000022, ISBN:0198506732]	PTGER4
GOBP_INFLAMMATORY_RESPONSE	> The immediate defensive reaction (by vertebrate tissue) to infection or injury caused by chemical or physical agents. The process is characterized by local vasodilation, extravasation of plasma into intercellular spaces and accumulation of white blood cells and macrophages. [GO_REF:0000022, ISBN:0198506732]	PTGES
GOBP_INFLAMMATORY_RESPONSE	> The immediate defensive reaction (by vertebrate tissue) to infection or injury caused by chemical or physical agents. The process is characterized by local vasodilation, extravasation of plasma into intercellular spaces and accumulation of white blood cells and macrophages. [GO_REF:0000022, ISBN:0198506732]	PTGFR
GOBP_INFLAMMATORY_RESPONSE	> The immediate defensive reaction (by vertebrate tissue) to infection or injury caused by chemical or physical agents. The process is characterized by local vasodilation, extravasation of plasma into intercellular spaces and accumulation of white blood cells and macrophages. [GO_REF:0000022, ISBN:0198506732]	PTGIR
GOBP_INFLAMMATORY_RESPONSE	> The immediate defensive reaction (by vertebrate tissue) to infection or injury caused by chemical or physical agents. The process is characterized by local vasodilation, extravasation of plasma into intercellular spaces and accumulation of white blood cells and macrophages. [GO_REF:0000022, ISBN:0198506732]	PTGIS
GOBP_INFLAMMATORY_RESPONSE	> The immediate defensive reaction (by vertebrate tissue) to infection or injury caused by chemical or physical agents. The process is characterized by local vasodilation, extravasation of plasma into intercellular spaces and accumulation of white blood cells and macrophages. [GO_REF:0000022, ISBN:0198506732]	PTGS1
GOBP_INFLAMMATORY_RESPONSE	> The immediate defensive reaction (by vertebrate tissue) to infection or injury caused by chemical or physical agents. The process is characterized by local vasodilation, extravasation of plasma into intercellular spaces and accumulation of white blood cells and macrophages. [GO_REF:0000022, ISBN:0198506732]	PTGS2
GOBP_INFLAMMATORY_RESPONSE	> The immediate defensive reaction (by vertebrate tissue) to infection or injury caused by chemical or physical agents. The process is characterized by local vasodilation, extravasation of plasma into intercellular spaces and accumulation of white blood cells and macrophages. [GO_REF:0000022, ISBN:0198506732]	PTN
GOBP_INFLAMMATORY_RESPONSE	> The immediate defensive reaction (by vertebrate tissue) to infection or injury caused by chemical or physical agents. The process is characterized by local vasodilation, extravasation of plasma into intercellular spaces and accumulation of white blood cells and macrophages. [GO_REF:0000022, ISBN:0198506732]	PTPN2
GOBP_INFLAMMATORY_RESPONSE	> The immediate defensive reaction (by vertebrate tissue) to infection or injury caused by chemical or physical agents. The process is characterized by local vasodilation, extravasation of plasma into intercellular spaces and accumulation of white blood cells and macrophages. [GO_REF:0000022, ISBN:0198506732]	PTPRC
GOBP_INFLAMMATORY_RESPONSE	> The immediate defensive reaction (by vertebrate tissue) to infection or injury caused by chemical or physical agents. The process is characterized by local vasodilation, extravasation of plasma into intercellular spaces and accumulation of white blood cells and macrophages. [GO_REF:0000022, ISBN:0198506732]	PTX3
GOBP_INFLAMMATORY_RESPONSE	> The immediate defensive reaction (by vertebrate tissue) to infection or injury caused by chemical or physical agents. The process is characterized by local vasodilation, extravasation of plasma into intercellular spaces and accumulation of white blood cells and macrophages. [GO_REF:0000022, ISBN:0198506732]	PXK
GOBP_INFLAMMATORY_RESPONSE	> The immediate defensive reaction (by vertebrate tissue) to infection or injury caused by chemical or physical agents. The process is characterized by local vasodilation, extravasation of plasma into intercellular spaces and accumulation of white blood cells and macrophages. [GO_REF:0000022, ISBN:0198506732]	PYCARD
GOBP_INFLAMMATORY_RESPONSE	> The immediate defensive reaction (by vertebrate tissue) to infection or injury caused by chemical or physical agents. The process is characterized by local vasodilation, extravasation of plasma into intercellular spaces and accumulation of white blood cells and macrophages. [GO_REF:0000022, ISBN:0198506732]	PYDC2
GOBP_INFLAMMATORY_RESPONSE	> The immediate defensive reaction (by vertebrate tissue) to infection or injury caused by chemical or physical agents. The process is characterized by local vasodilation, extravasation of plasma into intercellular spaces and accumulation of white blood cells and macrophages. [GO_REF:0000022, ISBN:0198506732]	RAC1
GOBP_INFLAMMATORY_RESPONSE	> The immediate defensive reaction (by vertebrate tissue) to infection or injury caused by chemical or physical agents. The process is characterized by local vasodilation, extravasation of plasma into intercellular spaces and accumulation of white blood cells and macrophages. [GO_REF:0000022, ISBN:0198506732]	RARRES2
GOBP_INFLAMMATORY_RESPONSE	> The immediate defensive reaction (by vertebrate tissue) to infection or injury caused by chemical or physical agents. The process is characterized by local vasodilation, extravasation of plasma into intercellular spaces and accumulation of white blood cells and macrophages. [GO_REF:0000022, ISBN:0198506732]	RB1
GOBP_INFLAMMATORY_RESPONSE	> The immediate defensive reaction (by vertebrate tissue) to infection or injury caused by chemical or physical agents. The process is characterized by local vasodilation, extravasation of plasma into intercellular spaces and accumulation of white blood cells and macrophages. [GO_REF:0000022, ISBN:0198506732]	RBPJ
GOBP_INFLAMMATORY_RESPONSE	> The immediate defensive reaction (by vertebrate tissue) to infection or injury caused by chemical or physical agents. The process is characterized by local vasodilation, extravasation of plasma into intercellular spaces and accumulation of white blood cells and macrophages. [GO_REF:0000022, ISBN:0198506732]	REG3A
GOBP_INFLAMMATORY_RESPONSE	> The immediate defensive reaction (by vertebrate tissue) to infection or injury caused by chemical or physical agents. The process is characterized by local vasodilation, extravasation of plasma into intercellular spaces and accumulation of white blood cells and macrophages. [GO_REF:0000022, ISBN:0198506732]	REG3G
GOBP_INFLAMMATORY_RESPONSE	> The immediate defensive reaction (by vertebrate tissue) to infection or injury caused by chemical or physical agents. The process is characterized by local vasodilation, extravasation of plasma into intercellular spaces and accumulation of white blood cells and macrophages. [GO_REF:0000022, ISBN:0198506732]	REL
GOBP_INFLAMMATORY_RESPONSE	> The immediate defensive reaction (by vertebrate tissue) to infection or injury caused by chemical or physical agents. The process is characterized by local vasodilation, extravasation of plasma into intercellular spaces and accumulation of white blood cells and macrophages. [GO_REF:0000022, ISBN:0198506732]	RELA
GOBP_INFLAMMATORY_RESPONSE	> The immediate defensive reaction (by vertebrate tissue) to infection or injury caused by chemical or physical agents. The process is characterized by local vasodilation, extravasation of plasma into intercellular spaces and accumulation of white blood cells and macrophages. [GO_REF:0000022, ISBN:0198506732]	RELB
GOBP_INFLAMMATORY_RESPONSE	> The immediate defensive reaction (by vertebrate tissue) to infection or injury caused by chemical or physical agents. The process is characterized by local vasodilation, extravasation of plasma into intercellular spaces and accumulation of white blood cells and macrophages. [GO_REF:0000022, ISBN:0198506732]	RHBDD3
GOBP_INFLAMMATORY_RESPONSE	> The immediate defensive reaction (by vertebrate tissue) to infection or injury caused by chemical or physical agents. The process is characterized by local vasodilation, extravasation of plasma into intercellular spaces and accumulation of white blood cells and macrophages. [GO_REF:0000022, ISBN:0198506732]	RICTOR
GOBP_INFLAMMATORY_RESPONSE	> The immediate defensive reaction (by vertebrate tissue) to infection or injury caused by chemical or physical agents. The process is characterized by local vasodilation, extravasation of plasma into intercellular spaces and accumulation of white blood cells and macrophages. [GO_REF:0000022, ISBN:0198506732]	RIPK1
GOBP_INFLAMMATORY_RESPONSE	> The immediate defensive reaction (by vertebrate tissue) to infection or injury caused by chemical or physical agents. The process is characterized by local vasodilation, extravasation of plasma into intercellular spaces and accumulation of white blood cells and macrophages. [GO_REF:0000022, ISBN:0198506732]	RIPK2
GOBP_INFLAMMATORY_RESPONSE	> The immediate defensive reaction (by vertebrate tissue) to infection or injury caused by chemical or physical agents. The process is characterized by local vasodilation, extravasation of plasma into intercellular spaces and accumulation of white blood cells and macrophages. [GO_REF:0000022, ISBN:0198506732]	RORA
GOBP_INFLAMMATORY_RESPONSE	> The immediate defensive reaction (by vertebrate tissue) to infection or injury caused by chemical or physical agents. The process is characterized by local vasodilation, extravasation of plasma into intercellular spaces and accumulation of white blood cells and macrophages. [GO_REF:0000022, ISBN:0198506732]	RPS19
GOBP_INFLAMMATORY_RESPONSE	> The immediate defensive reaction (by vertebrate tissue) to infection or injury caused by chemical or physical agents. The process is characterized by local vasodilation, extravasation of plasma into intercellular spaces and accumulation of white blood cells and macrophages. [GO_REF:0000022, ISBN:0198506732]	RPS6KA4
GOBP_INFLAMMATORY_RESPONSE	> The immediate defensive reaction (by vertebrate tissue) to infection or injury caused by chemical or physical agents. The process is characterized by local vasodilation, extravasation of plasma into intercellular spaces and accumulation of white blood cells and macrophages. [GO_REF:0000022, ISBN:0198506732]	RPS6KA5
GOBP_INFLAMMATORY_RESPONSE	> The immediate defensive reaction (by vertebrate tissue) to infection or injury caused by chemical or physical agents. The process is characterized by local vasodilation, extravasation of plasma into intercellular spaces and accumulation of white blood cells and macrophages. [GO_REF:0000022, ISBN:0198506732]	S100A12
GOBP_INFLAMMATORY_RESPONSE	> The immediate defensive reaction (by vertebrate tissue) to infection or injury caused by chemical or physical agents. The process is characterized by local vasodilation, extravasation of plasma into intercellular spaces and accumulation of white blood cells and macrophages. [GO_REF:0000022, ISBN:0198506732]	S100A8
GOBP_INFLAMMATORY_RESPONSE	> The immediate defensive reaction (by vertebrate tissue) to infection or injury caused by chemical or physical agents. The process is characterized by local vasodilation, extravasation of plasma into intercellular spaces and accumulation of white blood cells and macrophages. [GO_REF:0000022, ISBN:0198506732]	S100A9
GOBP_INFLAMMATORY_RESPONSE	> The immediate defensive reaction (by vertebrate tissue) to infection or injury caused by chemical or physical agents. The process is characterized by local vasodilation, extravasation of plasma into intercellular spaces and accumulation of white blood cells and macrophages. [GO_REF:0000022, ISBN:0198506732]	S1PR3
GOBP_INFLAMMATORY_RESPONSE	> The immediate defensive reaction (by vertebrate tissue) to infection or injury caused by chemical or physical agents. The process is characterized by local vasodilation, extravasation of plasma into intercellular spaces and accumulation of white blood cells and macrophages. [GO_REF:0000022, ISBN:0198506732]	SAA1
GOBP_INFLAMMATORY_RESPONSE	> The immediate defensive reaction (by vertebrate tissue) to infection or injury caused by chemical or physical agents. The process is characterized by local vasodilation, extravasation of plasma into intercellular spaces and accumulation of white blood cells and macrophages. [GO_REF:0000022, ISBN:0198506732]	SAA2
GOBP_INFLAMMATORY_RESPONSE	> The immediate defensive reaction (by vertebrate tissue) to infection or injury caused by chemical or physical agents. The process is characterized by local vasodilation, extravasation of plasma into intercellular spaces and accumulation of white blood cells and macrophages. [GO_REF:0000022, ISBN:0198506732]	SAA4
GOBP_INFLAMMATORY_RESPONSE	> The immediate defensive reaction (by vertebrate tissue) to infection or injury caused by chemical or physical agents. The process is characterized by local vasodilation, extravasation of plasma into intercellular spaces and accumulation of white blood cells and macrophages. [GO_REF:0000022, ISBN:0198506732]	SBNO2
GOBP_INFLAMMATORY_RESPONSE	> The immediate defensive reaction (by vertebrate tissue) to infection or injury caused by chemical or physical agents. The process is characterized by local vasodilation, extravasation of plasma into intercellular spaces and accumulation of white blood cells and macrophages. [GO_REF:0000022, ISBN:0198506732]	SCG2
GOBP_INFLAMMATORY_RESPONSE	> The immediate defensive reaction (by vertebrate tissue) to infection or injury caused by chemical or physical agents. The process is characterized by local vasodilation, extravasation of plasma into intercellular spaces and accumulation of white blood cells and macrophages. [GO_REF:0000022, ISBN:0198506732]	SCGB1A1
GOBP_INFLAMMATORY_RESPONSE	> The immediate defensive reaction (by vertebrate tissue) to infection or injury caused by chemical or physical agents. The process is characterized by local vasodilation, extravasation of plasma into intercellular spaces and accumulation of white blood cells and macrophages. [GO_REF:0000022, ISBN:0198506732]	SCN9A
GOBP_INFLAMMATORY_RESPONSE	> The immediate defensive reaction (by vertebrate tissue) to infection or injury caused by chemical or physical agents. The process is characterized by local vasodilation, extravasation of plasma into intercellular spaces and accumulation of white blood cells and macrophages. [GO_REF:0000022, ISBN:0198506732]	SCUBE1
GOBP_INFLAMMATORY_RESPONSE	> The immediate defensive reaction (by vertebrate tissue) to infection or injury caused by chemical or physical agents. The process is characterized by local vasodilation, extravasation of plasma into intercellular spaces and accumulation of white blood cells and macrophages. [GO_REF:0000022, ISBN:0198506732]	SCYL1
GOBP_INFLAMMATORY_RESPONSE	> The immediate defensive reaction (by vertebrate tissue) to infection or injury caused by chemical or physical agents. The process is characterized by local vasodilation, extravasation of plasma into intercellular spaces and accumulation of white blood cells and macrophages. [GO_REF:0000022, ISBN:0198506732]	SCYL3
GOBP_INFLAMMATORY_RESPONSE	> The immediate defensive reaction (by vertebrate tissue) to infection or injury caused by chemical or physical agents. The process is characterized by local vasodilation, extravasation of plasma into intercellular spaces and accumulation of white blood cells and macrophages. [GO_REF:0000022, ISBN:0198506732]	SDC1
GOBP_INFLAMMATORY_RESPONSE	> The immediate defensive reaction (by vertebrate tissue) to infection or injury caused by chemical or physical agents. The process is characterized by local vasodilation, extravasation of plasma into intercellular spaces and accumulation of white blood cells and macrophages. [GO_REF:0000022, ISBN:0198506732]	SELE
GOBP_INFLAMMATORY_RESPONSE	> The immediate defensive reaction (by vertebrate tissue) to infection or injury caused by chemical or physical agents. The process is characterized by local vasodilation, extravasation of plasma into intercellular spaces and accumulation of white blood cells and macrophages. [GO_REF:0000022, ISBN:0198506732]	SELENOS
GOBP_INFLAMMATORY_RESPONSE	> The immediate defensive reaction (by vertebrate tissue) to infection or injury caused by chemical or physical agents. The process is characterized by local vasodilation, extravasation of plasma into intercellular spaces and accumulation of white blood cells and macrophages. [GO_REF:0000022, ISBN:0198506732]	SELP
GOBP_INFLAMMATORY_RESPONSE	> The immediate defensive reaction (by vertebrate tissue) to infection or injury caused by chemical or physical agents. The process is characterized by local vasodilation, extravasation of plasma into intercellular spaces and accumulation of white blood cells and macrophages. [GO_REF:0000022, ISBN:0198506732]	SEMA7A
GOBP_INFLAMMATORY_RESPONSE	> The immediate defensive reaction (by vertebrate tissue) to infection or injury caused by chemical or physical agents. The process is characterized by local vasodilation, extravasation of plasma into intercellular spaces and accumulation of white blood cells and macrophages. [GO_REF:0000022, ISBN:0198506732]	SERPINA1
GOBP_INFLAMMATORY_RESPONSE	> The immediate defensive reaction (by vertebrate tissue) to infection or injury caused by chemical or physical agents. The process is characterized by local vasodilation, extravasation of plasma into intercellular spaces and accumulation of white blood cells and macrophages. [GO_REF:0000022, ISBN:0198506732]	SERPINA3
GOBP_INFLAMMATORY_RESPONSE	> The immediate defensive reaction (by vertebrate tissue) to infection or injury caused by chemical or physical agents. The process is characterized by local vasodilation, extravasation of plasma into intercellular spaces and accumulation of white blood cells and macrophages. [GO_REF:0000022, ISBN:0198506732]	SERPINC1
GOBP_INFLAMMATORY_RESPONSE	> The immediate defensive reaction (by vertebrate tissue) to infection or injury caused by chemical or physical agents. The process is characterized by local vasodilation, extravasation of plasma into intercellular spaces and accumulation of white blood cells and macrophages. [GO_REF:0000022, ISBN:0198506732]	SERPINE1
GOBP_INFLAMMATORY_RESPONSE	> The immediate defensive reaction (by vertebrate tissue) to infection or injury caused by chemical or physical agents. The process is characterized by local vasodilation, extravasation of plasma into intercellular spaces and accumulation of white blood cells and macrophages. [GO_REF:0000022, ISBN:0198506732]	SERPINF1
GOBP_INFLAMMATORY_RESPONSE	> The immediate defensive reaction (by vertebrate tissue) to infection or injury caused by chemical or physical agents. The process is characterized by local vasodilation, extravasation of plasma into intercellular spaces and accumulation of white blood cells and macrophages. [GO_REF:0000022, ISBN:0198506732]	SERPINF2
GOBP_INFLAMMATORY_RESPONSE	> The immediate defensive reaction (by vertebrate tissue) to infection or injury caused by chemical or physical agents. The process is characterized by local vasodilation, extravasation of plasma into intercellular spaces and accumulation of white blood cells and macrophages. [GO_REF:0000022, ISBN:0198506732]	SETD6
GOBP_INFLAMMATORY_RESPONSE	> The immediate defensive reaction (by vertebrate tissue) to infection or injury caused by chemical or physical agents. The process is characterized by local vasodilation, extravasation of plasma into intercellular spaces and accumulation of white blood cells and macrophages. [GO_REF:0000022, ISBN:0198506732]	SGMS1
GOBP_INFLAMMATORY_RESPONSE	> The immediate defensive reaction (by vertebrate tissue) to infection or injury caused by chemical or physical agents. The process is characterized by local vasodilation, extravasation of plasma into intercellular spaces and accumulation of white blood cells and macrophages. [GO_REF:0000022, ISBN:0198506732]	SHARPIN
GOBP_INFLAMMATORY_RESPONSE	> The immediate defensive reaction (by vertebrate tissue) to infection or injury caused by chemical or physical agents. The process is characterized by local vasodilation, extravasation of plasma into intercellular spaces and accumulation of white blood cells and macrophages. [GO_REF:0000022, ISBN:0198506732]	SHPK
GOBP_INFLAMMATORY_RESPONSE	> The immediate defensive reaction (by vertebrate tissue) to infection or injury caused by chemical or physical agents. The process is characterized by local vasodilation, extravasation of plasma into intercellular spaces and accumulation of white blood cells and macrophages. [GO_REF:0000022, ISBN:0198506732]	SIGIRR
GOBP_INFLAMMATORY_RESPONSE	> The immediate defensive reaction (by vertebrate tissue) to infection or injury caused by chemical or physical agents. The process is characterized by local vasodilation, extravasation of plasma into intercellular spaces and accumulation of white blood cells and macrophages. [GO_REF:0000022, ISBN:0198506732]	SIGLEC1
GOBP_INFLAMMATORY_RESPONSE	> The immediate defensive reaction (by vertebrate tissue) to infection or injury caused by chemical or physical agents. The process is characterized by local vasodilation, extravasation of plasma into intercellular spaces and accumulation of white blood cells and macrophages. [GO_REF:0000022, ISBN:0198506732]	SIGLEC10
GOBP_INFLAMMATORY_RESPONSE	> The immediate defensive reaction (by vertebrate tissue) to infection or injury caused by chemical or physical agents. The process is characterized by local vasodilation, extravasation of plasma into intercellular spaces and accumulation of white blood cells and macrophages. [GO_REF:0000022, ISBN:0198506732]	SIRPA
GOBP_INFLAMMATORY_RESPONSE	> The immediate defensive reaction (by vertebrate tissue) to infection or injury caused by chemical or physical agents. The process is characterized by local vasodilation, extravasation of plasma into intercellular spaces and accumulation of white blood cells and macrophages. [GO_REF:0000022, ISBN:0198506732]	SLAMF8
GOBP_INFLAMMATORY_RESPONSE	> The immediate defensive reaction (by vertebrate tissue) to infection or injury caused by chemical or physical agents. The process is characterized by local vasodilation, extravasation of plasma into intercellular spaces and accumulation of white blood cells and macrophages. [GO_REF:0000022, ISBN:0198506732]	SLC11A1
GOBP_INFLAMMATORY_RESPONSE	> The immediate defensive reaction (by vertebrate tissue) to infection or injury caused by chemical or physical agents. The process is characterized by local vasodilation, extravasation of plasma into intercellular spaces and accumulation of white blood cells and macrophages. [GO_REF:0000022, ISBN:0198506732]	SMAD1
GOBP_INFLAMMATORY_RESPONSE	> The immediate defensive reaction (by vertebrate tissue) to infection or injury caused by chemical or physical agents. The process is characterized by local vasodilation, extravasation of plasma into intercellular spaces and accumulation of white blood cells and macrophages. [GO_REF:0000022, ISBN:0198506732]	SMAD3
GOBP_INFLAMMATORY_RESPONSE	> The immediate defensive reaction (by vertebrate tissue) to infection or injury caused by chemical or physical agents. The process is characterized by local vasodilation, extravasation of plasma into intercellular spaces and accumulation of white blood cells and macrophages. [GO_REF:0000022, ISBN:0198506732]	SMPDL3B
GOBP_INFLAMMATORY_RESPONSE	> The immediate defensive reaction (by vertebrate tissue) to infection or injury caused by chemical or physical agents. The process is characterized by local vasodilation, extravasation of plasma into intercellular spaces and accumulation of white blood cells and macrophages. [GO_REF:0000022, ISBN:0198506732]	SNAP23
GOBP_INFLAMMATORY_RESPONSE	> The immediate defensive reaction (by vertebrate tissue) to infection or injury caused by chemical or physical agents. The process is characterized by local vasodilation, extravasation of plasma into intercellular spaces and accumulation of white blood cells and macrophages. [GO_REF:0000022, ISBN:0198506732]	SNCA
GOBP_INFLAMMATORY_RESPONSE	> The immediate defensive reaction (by vertebrate tissue) to infection or injury caused by chemical or physical agents. The process is characterized by local vasodilation, extravasation of plasma into intercellular spaces and accumulation of white blood cells and macrophages. [GO_REF:0000022, ISBN:0198506732]	SNX4
GOBP_INFLAMMATORY_RESPONSE	> The immediate defensive reaction (by vertebrate tissue) to infection or injury caused by chemical or physical agents. The process is characterized by local vasodilation, extravasation of plasma into intercellular spaces and accumulation of white blood cells and macrophages. [GO_REF:0000022, ISBN:0198506732]	SOCS3
GOBP_INFLAMMATORY_RESPONSE	> The immediate defensive reaction (by vertebrate tissue) to infection or injury caused by chemical or physical agents. The process is characterized by local vasodilation, extravasation of plasma into intercellular spaces and accumulation of white blood cells and macrophages. [GO_REF:0000022, ISBN:0198506732]	SOCS5
GOBP_INFLAMMATORY_RESPONSE	> The immediate defensive reaction (by vertebrate tissue) to infection or injury caused by chemical or physical agents. The process is characterized by local vasodilation, extravasation of plasma into intercellular spaces and accumulation of white blood cells and macrophages. [GO_REF:0000022, ISBN:0198506732]	SOD1
GOBP_INFLAMMATORY_RESPONSE	> The immediate defensive reaction (by vertebrate tissue) to infection or injury caused by chemical or physical agents. The process is characterized by local vasodilation, extravasation of plasma into intercellular spaces and accumulation of white blood cells and macrophages. [GO_REF:0000022, ISBN:0198506732]	SPATA2
GOBP_INFLAMMATORY_RESPONSE	> The immediate defensive reaction (by vertebrate tissue) to infection or injury caused by chemical or physical agents. The process is characterized by local vasodilation, extravasation of plasma into intercellular spaces and accumulation of white blood cells and macrophages. [GO_REF:0000022, ISBN:0198506732]	SPHK1
GOBP_INFLAMMATORY_RESPONSE	> The immediate defensive reaction (by vertebrate tissue) to infection or injury caused by chemical or physical agents. The process is characterized by local vasodilation, extravasation of plasma into intercellular spaces and accumulation of white blood cells and macrophages. [GO_REF:0000022, ISBN:0198506732]	SPP1
GOBP_INFLAMMATORY_RESPONSE	> The immediate defensive reaction (by vertebrate tissue) to infection or injury caused by chemical or physical agents. The process is characterized by local vasodilation, extravasation of plasma into intercellular spaces and accumulation of white blood cells and macrophages. [GO_REF:0000022, ISBN:0198506732]	STAB1
GOBP_INFLAMMATORY_RESPONSE	> The immediate defensive reaction (by vertebrate tissue) to infection or injury caused by chemical or physical agents. The process is characterized by local vasodilation, extravasation of plasma into intercellular spaces and accumulation of white blood cells and macrophages. [GO_REF:0000022, ISBN:0198506732]	STAP1
GOBP_INFLAMMATORY_RESPONSE	> The immediate defensive reaction (by vertebrate tissue) to infection or injury caused by chemical or physical agents. The process is characterized by local vasodilation, extravasation of plasma into intercellular spaces and accumulation of white blood cells and macrophages. [GO_REF:0000022, ISBN:0198506732]	STAT3
GOBP_INFLAMMATORY_RESPONSE	> The immediate defensive reaction (by vertebrate tissue) to infection or injury caused by chemical or physical agents. The process is characterized by local vasodilation, extravasation of plasma into intercellular spaces and accumulation of white blood cells and macrophages. [GO_REF:0000022, ISBN:0198506732]	STAT5B
GOBP_INFLAMMATORY_RESPONSE	> The immediate defensive reaction (by vertebrate tissue) to infection or injury caused by chemical or physical agents. The process is characterized by local vasodilation, extravasation of plasma into intercellular spaces and accumulation of white blood cells and macrophages. [GO_REF:0000022, ISBN:0198506732]	STING1
GOBP_INFLAMMATORY_RESPONSE	> The immediate defensive reaction (by vertebrate tissue) to infection or injury caused by chemical or physical agents. The process is characterized by local vasodilation, extravasation of plasma into intercellular spaces and accumulation of white blood cells and macrophages. [GO_REF:0000022, ISBN:0198506732]	STK39
GOBP_INFLAMMATORY_RESPONSE	> The immediate defensive reaction (by vertebrate tissue) to infection or injury caused by chemical or physical agents. The process is characterized by local vasodilation, extravasation of plasma into intercellular spaces and accumulation of white blood cells and macrophages. [GO_REF:0000022, ISBN:0198506732]	SUCNR1
GOBP_INFLAMMATORY_RESPONSE	> The immediate defensive reaction (by vertebrate tissue) to infection or injury caused by chemical or physical agents. The process is characterized by local vasodilation, extravasation of plasma into intercellular spaces and accumulation of white blood cells and macrophages. [GO_REF:0000022, ISBN:0198506732]	SYK
GOBP_INFLAMMATORY_RESPONSE	> The immediate defensive reaction (by vertebrate tissue) to infection or injury caused by chemical or physical agents. The process is characterized by local vasodilation, extravasation of plasma into intercellular spaces and accumulation of white blood cells and macrophages. [GO_REF:0000022, ISBN:0198506732]	SYT11
GOBP_INFLAMMATORY_RESPONSE	> The immediate defensive reaction (by vertebrate tissue) to infection or injury caused by chemical or physical agents. The process is characterized by local vasodilation, extravasation of plasma into intercellular spaces and accumulation of white blood cells and macrophages. [GO_REF:0000022, ISBN:0198506732]	TAC1
GOBP_INFLAMMATORY_RESPONSE	> The immediate defensive reaction (by vertebrate tissue) to infection or injury caused by chemical or physical agents. The process is characterized by local vasodilation, extravasation of plasma into intercellular spaces and accumulation of white blood cells and macrophages. [GO_REF:0000022, ISBN:0198506732]	TAC4
GOBP_INFLAMMATORY_RESPONSE	> The immediate defensive reaction (by vertebrate tissue) to infection or injury caused by chemical or physical agents. The process is characterized by local vasodilation, extravasation of plasma into intercellular spaces and accumulation of white blood cells and macrophages. [GO_REF:0000022, ISBN:0198506732]	TACR1
GOBP_INFLAMMATORY_RESPONSE	> The immediate defensive reaction (by vertebrate tissue) to infection or injury caused by chemical or physical agents. The process is characterized by local vasodilation, extravasation of plasma into intercellular spaces and accumulation of white blood cells and macrophages. [GO_REF:0000022, ISBN:0198506732]	TAFA3
GOBP_INFLAMMATORY_RESPONSE	> The immediate defensive reaction (by vertebrate tissue) to infection or injury caused by chemical or physical agents. The process is characterized by local vasodilation, extravasation of plasma into intercellular spaces and accumulation of white blood cells and macrophages. [GO_REF:0000022, ISBN:0198506732]	TBK1
GOBP_INFLAMMATORY_RESPONSE	> The immediate defensive reaction (by vertebrate tissue) to infection or injury caused by chemical or physical agents. The process is characterized by local vasodilation, extravasation of plasma into intercellular spaces and accumulation of white blood cells and macrophages. [GO_REF:0000022, ISBN:0198506732]	TBXA2R
GOBP_INFLAMMATORY_RESPONSE	> The immediate defensive reaction (by vertebrate tissue) to infection or injury caused by chemical or physical agents. The process is characterized by local vasodilation, extravasation of plasma into intercellular spaces and accumulation of white blood cells and macrophages. [GO_REF:0000022, ISBN:0198506732]	TCIRG1
GOBP_INFLAMMATORY_RESPONSE	> The immediate defensive reaction (by vertebrate tissue) to infection or injury caused by chemical or physical agents. The process is characterized by local vasodilation, extravasation of plasma into intercellular spaces and accumulation of white blood cells and macrophages. [GO_REF:0000022, ISBN:0198506732]	TEK
GOBP_INFLAMMATORY_RESPONSE	> The immediate defensive reaction (by vertebrate tissue) to infection or injury caused by chemical or physical agents. The process is characterized by local vasodilation, extravasation of plasma into intercellular spaces and accumulation of white blood cells and macrophages. [GO_REF:0000022, ISBN:0198506732]	TFR2
GOBP_INFLAMMATORY_RESPONSE	> The immediate defensive reaction (by vertebrate tissue) to infection or injury caused by chemical or physical agents. The process is characterized by local vasodilation, extravasation of plasma into intercellular spaces and accumulation of white blood cells and macrophages. [GO_REF:0000022, ISBN:0198506732]	TGFB1
GOBP_INFLAMMATORY_RESPONSE	> The immediate defensive reaction (by vertebrate tissue) to infection or injury caused by chemical or physical agents. The process is characterized by local vasodilation, extravasation of plasma into intercellular spaces and accumulation of white blood cells and macrophages. [GO_REF:0000022, ISBN:0198506732]	TGM2
GOBP_INFLAMMATORY_RESPONSE	> The immediate defensive reaction (by vertebrate tissue) to infection or injury caused by chemical or physical agents. The process is characterized by local vasodilation, extravasation of plasma into intercellular spaces and accumulation of white blood cells and macrophages. [GO_REF:0000022, ISBN:0198506732]	THBS1
GOBP_INFLAMMATORY_RESPONSE	> The immediate defensive reaction (by vertebrate tissue) to infection or injury caused by chemical or physical agents. The process is characterized by local vasodilation, extravasation of plasma into intercellular spaces and accumulation of white blood cells and macrophages. [GO_REF:0000022, ISBN:0198506732]	THEMIS2
GOBP_INFLAMMATORY_RESPONSE	> The immediate defensive reaction (by vertebrate tissue) to infection or injury caused by chemical or physical agents. The process is characterized by local vasodilation, extravasation of plasma into intercellular spaces and accumulation of white blood cells and macrophages. [GO_REF:0000022, ISBN:0198506732]	TICAM1
GOBP_INFLAMMATORY_RESPONSE	> The immediate defensive reaction (by vertebrate tissue) to infection or injury caused by chemical or physical agents. The process is characterized by local vasodilation, extravasation of plasma into intercellular spaces and accumulation of white blood cells and macrophages. [GO_REF:0000022, ISBN:0198506732]	TICAM2
GOBP_INFLAMMATORY_RESPONSE	> The immediate defensive reaction (by vertebrate tissue) to infection or injury caused by chemical or physical agents. The process is characterized by local vasodilation, extravasation of plasma into intercellular spaces and accumulation of white blood cells and macrophages. [GO_REF:0000022, ISBN:0198506732]	TIMP1
GOBP_INFLAMMATORY_RESPONSE	> The immediate defensive reaction (by vertebrate tissue) to infection or injury caused by chemical or physical agents. The process is characterized by local vasodilation, extravasation of plasma into intercellular spaces and accumulation of white blood cells and macrophages. [GO_REF:0000022, ISBN:0198506732]	TIRAP
GOBP_INFLAMMATORY_RESPONSE	> The immediate defensive reaction (by vertebrate tissue) to infection or injury caused by chemical or physical agents. The process is characterized by local vasodilation, extravasation of plasma into intercellular spaces and accumulation of white blood cells and macrophages. [GO_REF:0000022, ISBN:0198506732]	TLR1
GOBP_INFLAMMATORY_RESPONSE	> The immediate defensive reaction (by vertebrate tissue) to infection or injury caused by chemical or physical agents. The process is characterized by local vasodilation, extravasation of plasma into intercellular spaces and accumulation of white blood cells and macrophages. [GO_REF:0000022, ISBN:0198506732]	TLR10
GOBP_INFLAMMATORY_RESPONSE	> The immediate defensive reaction (by vertebrate tissue) to infection or injury caused by chemical or physical agents. The process is characterized by local vasodilation, extravasation of plasma into intercellular spaces and accumulation of white blood cells and macrophages. [GO_REF:0000022, ISBN:0198506732]	TLR2
GOBP_INFLAMMATORY_RESPONSE	> The immediate defensive reaction (by vertebrate tissue) to infection or injury caused by chemical or physical agents. The process is characterized by local vasodilation, extravasation of plasma into intercellular spaces and accumulation of white blood cells and macrophages. [GO_REF:0000022, ISBN:0198506732]	TLR3
GOBP_INFLAMMATORY_RESPONSE	> The immediate defensive reaction (by vertebrate tissue) to infection or injury caused by chemical or physical agents. The process is characterized by local vasodilation, extravasation of plasma into intercellular spaces and accumulation of white blood cells and macrophages. [GO_REF:0000022, ISBN:0198506732]	TLR4
GOBP_INFLAMMATORY_RESPONSE	> The immediate defensive reaction (by vertebrate tissue) to infection or injury caused by chemical or physical agents. The process is characterized by local vasodilation, extravasation of plasma into intercellular spaces and accumulation of white blood cells and macrophages. [GO_REF:0000022, ISBN:0198506732]	TLR5
GOBP_INFLAMMATORY_RESPONSE	> The immediate defensive reaction (by vertebrate tissue) to infection or injury caused by chemical or physical agents. The process is characterized by local vasodilation, extravasation of plasma into intercellular spaces and accumulation of white blood cells and macrophages. [GO_REF:0000022, ISBN:0198506732]	TLR6
GOBP_INFLAMMATORY_RESPONSE	> The immediate defensive reaction (by vertebrate tissue) to infection or injury caused by chemical or physical agents. The process is characterized by local vasodilation, extravasation of plasma into intercellular spaces and accumulation of white blood cells and macrophages. [GO_REF:0000022, ISBN:0198506732]	TLR7
GOBP_INFLAMMATORY_RESPONSE	> The immediate defensive reaction (by vertebrate tissue) to infection or injury caused by chemical or physical agents. The process is characterized by local vasodilation, extravasation of plasma into intercellular spaces and accumulation of white blood cells and macrophages. [GO_REF:0000022, ISBN:0198506732]	TLR8
GOBP_INFLAMMATORY_RESPONSE	> The immediate defensive reaction (by vertebrate tissue) to infection or injury caused by chemical or physical agents. The process is characterized by local vasodilation, extravasation of plasma into intercellular spaces and accumulation of white blood cells and macrophages. [GO_REF:0000022, ISBN:0198506732]	TLR9
GOBP_INFLAMMATORY_RESPONSE	> The immediate defensive reaction (by vertebrate tissue) to infection or injury caused by chemical or physical agents. The process is characterized by local vasodilation, extravasation of plasma into intercellular spaces and accumulation of white blood cells and macrophages. [GO_REF:0000022, ISBN:0198506732]	TMIGD3
GOBP_INFLAMMATORY_RESPONSE	> The immediate defensive reaction (by vertebrate tissue) to infection or injury caused by chemical or physical agents. The process is characterized by local vasodilation, extravasation of plasma into intercellular spaces and accumulation of white blood cells and macrophages. [GO_REF:0000022, ISBN:0198506732]	TMSB4X
GOBP_INFLAMMATORY_RESPONSE	> The immediate defensive reaction (by vertebrate tissue) to infection or injury caused by chemical or physical agents. The process is characterized by local vasodilation, extravasation of plasma into intercellular spaces and accumulation of white blood cells and macrophages. [GO_REF:0000022, ISBN:0198506732]	TNF
GOBP_INFLAMMATORY_RESPONSE	> The immediate defensive reaction (by vertebrate tissue) to infection or injury caused by chemical or physical agents. The process is characterized by local vasodilation, extravasation of plasma into intercellular spaces and accumulation of white blood cells and macrophages. [GO_REF:0000022, ISBN:0198506732]	TNFAIP3
GOBP_INFLAMMATORY_RESPONSE	> The immediate defensive reaction (by vertebrate tissue) to infection or injury caused by chemical or physical agents. The process is characterized by local vasodilation, extravasation of plasma into intercellular spaces and accumulation of white blood cells and macrophages. [GO_REF:0000022, ISBN:0198506732]	TNFAIP6
GOBP_INFLAMMATORY_RESPONSE	> The immediate defensive reaction (by vertebrate tissue) to infection or injury caused by chemical or physical agents. The process is characterized by local vasodilation, extravasation of plasma into intercellular spaces and accumulation of white blood cells and macrophages. [GO_REF:0000022, ISBN:0198506732]	TNFAIP8L2
GOBP_INFLAMMATORY_RESPONSE	> The immediate defensive reaction (by vertebrate tissue) to infection or injury caused by chemical or physical agents. The process is characterized by local vasodilation, extravasation of plasma into intercellular spaces and accumulation of white blood cells and macrophages. [GO_REF:0000022, ISBN:0198506732]	TNFRSF11A
GOBP_INFLAMMATORY_RESPONSE	> The immediate defensive reaction (by vertebrate tissue) to infection or injury caused by chemical or physical agents. The process is characterized by local vasodilation, extravasation of plasma into intercellular spaces and accumulation of white blood cells and macrophages. [GO_REF:0000022, ISBN:0198506732]	TNFRSF1A
GOBP_INFLAMMATORY_RESPONSE	> The immediate defensive reaction (by vertebrate tissue) to infection or injury caused by chemical or physical agents. The process is characterized by local vasodilation, extravasation of plasma into intercellular spaces and accumulation of white blood cells and macrophages. [GO_REF:0000022, ISBN:0198506732]	TNFRSF1B
GOBP_INFLAMMATORY_RESPONSE	> The immediate defensive reaction (by vertebrate tissue) to infection or injury caused by chemical or physical agents. The process is characterized by local vasodilation, extravasation of plasma into intercellular spaces and accumulation of white blood cells and macrophages. [GO_REF:0000022, ISBN:0198506732]	TNFRSF4
GOBP_INFLAMMATORY_RESPONSE	> The immediate defensive reaction (by vertebrate tissue) to infection or injury caused by chemical or physical agents. The process is characterized by local vasodilation, extravasation of plasma into intercellular spaces and accumulation of white blood cells and macrophages. [GO_REF:0000022, ISBN:0198506732]	TNFSF11
GOBP_INFLAMMATORY_RESPONSE	> The immediate defensive reaction (by vertebrate tissue) to infection or injury caused by chemical or physical agents. The process is characterized by local vasodilation, extravasation of plasma into intercellular spaces and accumulation of white blood cells and macrophages. [GO_REF:0000022, ISBN:0198506732]	TNFSF18
GOBP_INFLAMMATORY_RESPONSE	> The immediate defensive reaction (by vertebrate tissue) to infection or injury caused by chemical or physical agents. The process is characterized by local vasodilation, extravasation of plasma into intercellular spaces and accumulation of white blood cells and macrophages. [GO_REF:0000022, ISBN:0198506732]	TNFSF4
GOBP_INFLAMMATORY_RESPONSE	> The immediate defensive reaction (by vertebrate tissue) to infection or injury caused by chemical or physical agents. The process is characterized by local vasodilation, extravasation of plasma into intercellular spaces and accumulation of white blood cells and macrophages. [GO_REF:0000022, ISBN:0198506732]	TNIP1
GOBP_INFLAMMATORY_RESPONSE	> The immediate defensive reaction (by vertebrate tissue) to infection or injury caused by chemical or physical agents. The process is characterized by local vasodilation, extravasation of plasma into intercellular spaces and accumulation of white blood cells and macrophages. [GO_REF:0000022, ISBN:0198506732]	TNIP2
GOBP_INFLAMMATORY_RESPONSE	> The immediate defensive reaction (by vertebrate tissue) to infection or injury caused by chemical or physical agents. The process is characterized by local vasodilation, extravasation of plasma into intercellular spaces and accumulation of white blood cells and macrophages. [GO_REF:0000022, ISBN:0198506732]	TNIP3
GOBP_INFLAMMATORY_RESPONSE	> The immediate defensive reaction (by vertebrate tissue) to infection or injury caused by chemical or physical agents. The process is characterized by local vasodilation, extravasation of plasma into intercellular spaces and accumulation of white blood cells and macrophages. [GO_REF:0000022, ISBN:0198506732]	TOLLIP
GOBP_INFLAMMATORY_RESPONSE	> The immediate defensive reaction (by vertebrate tissue) to infection or injury caused by chemical or physical agents. The process is characterized by local vasodilation, extravasation of plasma into intercellular spaces and accumulation of white blood cells and macrophages. [GO_REF:0000022, ISBN:0198506732]	TPST1
GOBP_INFLAMMATORY_RESPONSE	> The immediate defensive reaction (by vertebrate tissue) to infection or injury caused by chemical or physical agents. The process is characterized by local vasodilation, extravasation of plasma into intercellular spaces and accumulation of white blood cells and macrophages. [GO_REF:0000022, ISBN:0198506732]	TRADD
GOBP_INFLAMMATORY_RESPONSE	> The immediate defensive reaction (by vertebrate tissue) to infection or injury caused by chemical or physical agents. The process is characterized by local vasodilation, extravasation of plasma into intercellular spaces and accumulation of white blood cells and macrophages. [GO_REF:0000022, ISBN:0198506732]	TRAF3IP2
GOBP_INFLAMMATORY_RESPONSE	> The immediate defensive reaction (by vertebrate tissue) to infection or injury caused by chemical or physical agents. The process is characterized by local vasodilation, extravasation of plasma into intercellular spaces and accumulation of white blood cells and macrophages. [GO_REF:0000022, ISBN:0198506732]	TREM1
GOBP_INFLAMMATORY_RESPONSE	> The immediate defensive reaction (by vertebrate tissue) to infection or injury caused by chemical or physical agents. The process is characterized by local vasodilation, extravasation of plasma into intercellular spaces and accumulation of white blood cells and macrophages. [GO_REF:0000022, ISBN:0198506732]	TREM2
GOBP_INFLAMMATORY_RESPONSE	> The immediate defensive reaction (by vertebrate tissue) to infection or injury caused by chemical or physical agents. The process is characterized by local vasodilation, extravasation of plasma into intercellular spaces and accumulation of white blood cells and macrophages. [GO_REF:0000022, ISBN:0198506732]	TREX1
GOBP_INFLAMMATORY_RESPONSE	> The immediate defensive reaction (by vertebrate tissue) to infection or injury caused by chemical or physical agents. The process is characterized by local vasodilation, extravasation of plasma into intercellular spaces and accumulation of white blood cells and macrophages. [GO_REF:0000022, ISBN:0198506732]	TRIL
GOBP_INFLAMMATORY_RESPONSE	> The immediate defensive reaction (by vertebrate tissue) to infection or injury caused by chemical or physical agents. The process is characterized by local vasodilation, extravasation of plasma into intercellular spaces and accumulation of white blood cells and macrophages. [GO_REF:0000022, ISBN:0198506732]	TRIM55
GOBP_INFLAMMATORY_RESPONSE	> The immediate defensive reaction (by vertebrate tissue) to infection or injury caused by chemical or physical agents. The process is characterized by local vasodilation, extravasation of plasma into intercellular spaces and accumulation of white blood cells and macrophages. [GO_REF:0000022, ISBN:0198506732]	TSLP
GOBP_INFLAMMATORY_RESPONSE	> The immediate defensive reaction (by vertebrate tissue) to infection or injury caused by chemical or physical agents. The process is characterized by local vasodilation, extravasation of plasma into intercellular spaces and accumulation of white blood cells and macrophages. [GO_REF:0000022, ISBN:0198506732]	TSPAN2
GOBP_INFLAMMATORY_RESPONSE	> The immediate defensive reaction (by vertebrate tissue) to infection or injury caused by chemical or physical agents. The process is characterized by local vasodilation, extravasation of plasma into intercellular spaces and accumulation of white blood cells and macrophages. [GO_REF:0000022, ISBN:0198506732]	TTBK1
GOBP_INFLAMMATORY_RESPONSE	> The immediate defensive reaction (by vertebrate tissue) to infection or injury caused by chemical or physical agents. The process is characterized by local vasodilation, extravasation of plasma into intercellular spaces and accumulation of white blood cells and macrophages. [GO_REF:0000022, ISBN:0198506732]	TUSC2
GOBP_INFLAMMATORY_RESPONSE	> The immediate defensive reaction (by vertebrate tissue) to infection or injury caused by chemical or physical agents. The process is characterized by local vasodilation, extravasation of plasma into intercellular spaces and accumulation of white blood cells and macrophages. [GO_REF:0000022, ISBN:0198506732]	TYRO3
GOBP_INFLAMMATORY_RESPONSE	> The immediate defensive reaction (by vertebrate tissue) to infection or injury caused by chemical or physical agents. The process is characterized by local vasodilation, extravasation of plasma into intercellular spaces and accumulation of white blood cells and macrophages. [GO_REF:0000022, ISBN:0198506732]	UCN
GOBP_INFLAMMATORY_RESPONSE	> The immediate defensive reaction (by vertebrate tissue) to infection or injury caused by chemical or physical agents. The process is characterized by local vasodilation, extravasation of plasma into intercellular spaces and accumulation of white blood cells and macrophages. [GO_REF:0000022, ISBN:0198506732]	UFL1
GOBP_INFLAMMATORY_RESPONSE	> The immediate defensive reaction (by vertebrate tissue) to infection or injury caused by chemical or physical agents. The process is characterized by local vasodilation, extravasation of plasma into intercellular spaces and accumulation of white blood cells and macrophages. [GO_REF:0000022, ISBN:0198506732]	UGT1A1
GOBP_INFLAMMATORY_RESPONSE	> The immediate defensive reaction (by vertebrate tissue) to infection or injury caused by chemical or physical agents. The process is characterized by local vasodilation, extravasation of plasma into intercellular spaces and accumulation of white blood cells and macrophages. [GO_REF:0000022, ISBN:0198506732]	UMOD
GOBP_INFLAMMATORY_RESPONSE	> The immediate defensive reaction (by vertebrate tissue) to infection or injury caused by chemical or physical agents. The process is characterized by local vasodilation, extravasation of plasma into intercellular spaces and accumulation of white blood cells and macrophages. [GO_REF:0000022, ISBN:0198506732]	UNC13D
GOBP_INFLAMMATORY_RESPONSE	> The immediate defensive reaction (by vertebrate tissue) to infection or injury caused by chemical or physical agents. The process is characterized by local vasodilation, extravasation of plasma into intercellular spaces and accumulation of white blood cells and macrophages. [GO_REF:0000022, ISBN:0198506732]	USP18
GOBP_INFLAMMATORY_RESPONSE	> The immediate defensive reaction (by vertebrate tissue) to infection or injury caused by chemical or physical agents. The process is characterized by local vasodilation, extravasation of plasma into intercellular spaces and accumulation of white blood cells and macrophages. [GO_REF:0000022, ISBN:0198506732]	VAMP7
GOBP_INFLAMMATORY_RESPONSE	> The immediate defensive reaction (by vertebrate tissue) to infection or injury caused by chemical or physical agents. The process is characterized by local vasodilation, extravasation of plasma into intercellular spaces and accumulation of white blood cells and macrophages. [GO_REF:0000022, ISBN:0198506732]	VAMP8
GOBP_INFLAMMATORY_RESPONSE	> The immediate defensive reaction (by vertebrate tissue) to infection or injury caused by chemical or physical agents. The process is characterized by local vasodilation, extravasation of plasma into intercellular spaces and accumulation of white blood cells and macrophages. [GO_REF:0000022, ISBN:0198506732]	VCAM1
GOBP_INFLAMMATORY_RESPONSE	> The immediate defensive reaction (by vertebrate tissue) to infection or injury caused by chemical or physical agents. The process is characterized by local vasodilation, extravasation of plasma into intercellular spaces and accumulation of white blood cells and macrophages. [GO_REF:0000022, ISBN:0198506732]	VNN1
GOBP_INFLAMMATORY_RESPONSE	> The immediate defensive reaction (by vertebrate tissue) to infection or injury caused by chemical or physical agents. The process is characterized by local vasodilation, extravasation of plasma into intercellular spaces and accumulation of white blood cells and macrophages. [GO_REF:0000022, ISBN:0198506732]	VPS35
GOBP_INFLAMMATORY_RESPONSE	> The immediate defensive reaction (by vertebrate tissue) to infection or injury caused by chemical or physical agents. The process is characterized by local vasodilation, extravasation of plasma into intercellular spaces and accumulation of white blood cells and macrophages. [GO_REF:0000022, ISBN:0198506732]	WDR83
GOBP_INFLAMMATORY_RESPONSE	> The immediate defensive reaction (by vertebrate tissue) to infection or injury caused by chemical or physical agents. The process is characterized by local vasodilation, extravasation of plasma into intercellular spaces and accumulation of white blood cells and macrophages. [GO_REF:0000022, ISBN:0198506732]	WFDC1
GOBP_INFLAMMATORY_RESPONSE	> The immediate defensive reaction (by vertebrate tissue) to infection or injury caused by chemical or physical agents. The process is characterized by local vasodilation, extravasation of plasma into intercellular spaces and accumulation of white blood cells and macrophages. [GO_REF:0000022, ISBN:0198506732]	WNT5A
GOBP_INFLAMMATORY_RESPONSE	> The immediate defensive reaction (by vertebrate tissue) to infection or injury caused by chemical or physical agents. The process is characterized by local vasodilation, extravasation of plasma into intercellular spaces and accumulation of white blood cells and macrophages. [GO_REF:0000022, ISBN:0198506732]	XCL1
GOBP_INFLAMMATORY_RESPONSE	> The immediate defensive reaction (by vertebrate tissue) to infection or injury caused by chemical or physical agents. The process is characterized by local vasodilation, extravasation of plasma into intercellular spaces and accumulation of white blood cells and macrophages. [GO_REF:0000022, ISBN:0198506732]	XCL2
GOBP_INFLAMMATORY_RESPONSE	> The immediate defensive reaction (by vertebrate tissue) to infection or injury caused by chemical or physical agents. The process is characterized by local vasodilation, extravasation of plasma into intercellular spaces and accumulation of white blood cells and macrophages. [GO_REF:0000022, ISBN:0198506732]	XCR1
GOBP_INFLAMMATORY_RESPONSE	> The immediate defensive reaction (by vertebrate tissue) to infection or injury caused by chemical or physical agents. The process is characterized by local vasodilation, extravasation of plasma into intercellular spaces and accumulation of white blood cells and macrophages. [GO_REF:0000022, ISBN:0198506732]	XIAP
GOBP_INFLAMMATORY_RESPONSE	> The immediate defensive reaction (by vertebrate tissue) to infection or injury caused by chemical or physical agents. The process is characterized by local vasodilation, extravasation of plasma into intercellular spaces and accumulation of white blood cells and macrophages. [GO_REF:0000022, ISBN:0198506732]	ZBP1
GOBP_INFLAMMATORY_RESPONSE	> The immediate defensive reaction (by vertebrate tissue) to infection or injury caused by chemical or physical agents. The process is characterized by local vasodilation, extravasation of plasma into intercellular spaces and accumulation of white blood cells and macrophages. [GO_REF:0000022, ISBN:0198506732]	ZC3H12A
GOBP_INFLAMMATORY_RESPONSE	> The immediate defensive reaction (by vertebrate tissue) to infection or injury caused by chemical or physical agents. The process is characterized by local vasodilation, extravasation of plasma into intercellular spaces and accumulation of white blood cells and macrophages. [GO_REF:0000022, ISBN:0198506732]	ZNF580
GOBP_INFLAMMATORY_RESPONSE	> The immediate defensive reaction (by vertebrate tissue) to infection or injury caused by chemical or physical agents. The process is characterized by local vasodilation, extravasation of plasma into intercellular spaces and accumulation of white blood cells and macrophages. [GO_REF:0000022, ISBN:0198506732]	ZP3
GOBP_INFLAMMATORY_RESPONSE	> The immediate defensive reaction (by vertebrate tissue) to infection or injury caused by chemical or physical agents. The process is characterized by local vasodilation, extravasation of plasma into intercellular spaces and accumulation of white blood cells and macrophages. [GO_REF:0000022, ISBN:0198506732]	ZYX
GOBP_REGULATION_OF_T_CELL_MEDIATED_CYTOTOXICITY	> Any process that modulates the frequency, rate, or extent of T cell mediated cytotoxicity. [GOC:add, ISBN:0781735149]	AGER
GOBP_REGULATION_OF_T_CELL_MEDIATED_CYTOTOXICITY	> Any process that modulates the frequency, rate, or extent of T cell mediated cytotoxicity. [GOC:add, ISBN:0781735149]	AZGP1
GOBP_REGULATION_OF_T_CELL_MEDIATED_CYTOTOXICITY	> Any process that modulates the frequency, rate, or extent of T cell mediated cytotoxicity. [GOC:add, ISBN:0781735149]	B2M
GOBP_REGULATION_OF_T_CELL_MEDIATED_CYTOTOXICITY	> Any process that modulates the frequency, rate, or extent of T cell mediated cytotoxicity. [GOC:add, ISBN:0781735149]	CD1A
GOBP_REGULATION_OF_T_CELL_MEDIATED_CYTOTOXICITY	> Any process that modulates the frequency, rate, or extent of T cell mediated cytotoxicity. [GOC:add, ISBN:0781735149]	CD1B
GOBP_REGULATION_OF_T_CELL_MEDIATED_CYTOTOXICITY	> Any process that modulates the frequency, rate, or extent of T cell mediated cytotoxicity. [GOC:add, ISBN:0781735149]	CD1C
GOBP_REGULATION_OF_T_CELL_MEDIATED_CYTOTOXICITY	> Any process that modulates the frequency, rate, or extent of T cell mediated cytotoxicity. [GOC:add, ISBN:0781735149]	CD1D
GOBP_REGULATION_OF_T_CELL_MEDIATED_CYTOTOXICITY	> Any process that modulates the frequency, rate, or extent of T cell mediated cytotoxicity. [GOC:add, ISBN:0781735149]	CD1E
GOBP_REGULATION_OF_T_CELL_MEDIATED_CYTOTOXICITY	> Any process that modulates the frequency, rate, or extent of T cell mediated cytotoxicity. [GOC:add, ISBN:0781735149]	CEACAM1
GOBP_REGULATION_OF_T_CELL_MEDIATED_CYTOTOXICITY	> Any process that modulates the frequency, rate, or extent of T cell mediated cytotoxicity. [GOC:add, ISBN:0781735149]	CYRIB
GOBP_REGULATION_OF_T_CELL_MEDIATED_CYTOTOXICITY	> Any process that modulates the frequency, rate, or extent of T cell mediated cytotoxicity. [GOC:add, ISBN:0781735149]	FADD
GOBP_REGULATION_OF_T_CELL_MEDIATED_CYTOTOXICITY	> Any process that modulates the frequency, rate, or extent of T cell mediated cytotoxicity. [GOC:add, ISBN:0781735149]	FCGR2B
GOBP_REGULATION_OF_T_CELL_MEDIATED_CYTOTOXICITY	> Any process that modulates the frequency, rate, or extent of T cell mediated cytotoxicity. [GOC:add, ISBN:0781735149]	HLA-A
GOBP_REGULATION_OF_T_CELL_MEDIATED_CYTOTOXICITY	> Any process that modulates the frequency, rate, or extent of T cell mediated cytotoxicity. [GOC:add, ISBN:0781735149]	HLA-B
GOBP_REGULATION_OF_T_CELL_MEDIATED_CYTOTOXICITY	> Any process that modulates the frequency, rate, or extent of T cell mediated cytotoxicity. [GOC:add, ISBN:0781735149]	HLA-DRA
GOBP_REGULATION_OF_T_CELL_MEDIATED_CYTOTOXICITY	> Any process that modulates the frequency, rate, or extent of T cell mediated cytotoxicity. [GOC:add, ISBN:0781735149]	HLA-DRB1
GOBP_REGULATION_OF_T_CELL_MEDIATED_CYTOTOXICITY	> Any process that modulates the frequency, rate, or extent of T cell mediated cytotoxicity. [GOC:add, ISBN:0781735149]	HLA-E
GOBP_REGULATION_OF_T_CELL_MEDIATED_CYTOTOXICITY	> Any process that modulates the frequency, rate, or extent of T cell mediated cytotoxicity. [GOC:add, ISBN:0781735149]	HLA-F
GOBP_REGULATION_OF_T_CELL_MEDIATED_CYTOTOXICITY	> Any process that modulates the frequency, rate, or extent of T cell mediated cytotoxicity. [GOC:add, ISBN:0781735149]	HLA-G
GOBP_REGULATION_OF_T_CELL_MEDIATED_CYTOTOXICITY	> Any process that modulates the frequency, rate, or extent of T cell mediated cytotoxicity. [GOC:add, ISBN:0781735149]	HLA-H
GOBP_REGULATION_OF_T_CELL_MEDIATED_CYTOTOXICITY	> Any process that modulates the frequency, rate, or extent of T cell mediated cytotoxicity. [GOC:add, ISBN:0781735149]	IL12A
GOBP_REGULATION_OF_T_CELL_MEDIATED_CYTOTOXICITY	> Any process that modulates the frequency, rate, or extent of T cell mediated cytotoxicity. [GOC:add, ISBN:0781735149]	IL12B
GOBP_REGULATION_OF_T_CELL_MEDIATED_CYTOTOXICITY	> Any process that modulates the frequency, rate, or extent of T cell mediated cytotoxicity. [GOC:add, ISBN:0781735149]	IL12RB1
GOBP_REGULATION_OF_T_CELL_MEDIATED_CYTOTOXICITY	> Any process that modulates the frequency, rate, or extent of T cell mediated cytotoxicity. [GOC:add, ISBN:0781735149]	IL23A
GOBP_REGULATION_OF_T_CELL_MEDIATED_CYTOTOXICITY	> Any process that modulates the frequency, rate, or extent of T cell mediated cytotoxicity. [GOC:add, ISBN:0781735149]	IL23R
GOBP_REGULATION_OF_T_CELL_MEDIATED_CYTOTOXICITY	> Any process that modulates the frequency, rate, or extent of T cell mediated cytotoxicity. [GOC:add, ISBN:0781735149]	IL7R
GOBP_REGULATION_OF_T_CELL_MEDIATED_CYTOTOXICITY	> Any process that modulates the frequency, rate, or extent of T cell mediated cytotoxicity. [GOC:add, ISBN:0781735149]	KLRC1
GOBP_REGULATION_OF_T_CELL_MEDIATED_CYTOTOXICITY	> Any process that modulates the frequency, rate, or extent of T cell mediated cytotoxicity. [GOC:add, ISBN:0781735149]	KLRD1
GOBP_REGULATION_OF_T_CELL_MEDIATED_CYTOTOXICITY	> Any process that modulates the frequency, rate, or extent of T cell mediated cytotoxicity. [GOC:add, ISBN:0781735149]	LILRB1
GOBP_REGULATION_OF_T_CELL_MEDIATED_CYTOTOXICITY	> Any process that modulates the frequency, rate, or extent of T cell mediated cytotoxicity. [GOC:add, ISBN:0781735149]	MR1
GOBP_REGULATION_OF_T_CELL_MEDIATED_CYTOTOXICITY	> Any process that modulates the frequency, rate, or extent of T cell mediated cytotoxicity. [GOC:add, ISBN:0781735149]	NECTIN2
GOBP_REGULATION_OF_T_CELL_MEDIATED_CYTOTOXICITY	> Any process that modulates the frequency, rate, or extent of T cell mediated cytotoxicity. [GOC:add, ISBN:0781735149]	PPP3CB
GOBP_REGULATION_OF_T_CELL_MEDIATED_CYTOTOXICITY	> Any process that modulates the frequency, rate, or extent of T cell mediated cytotoxicity. [GOC:add, ISBN:0781735149]	PTPRC
GOBP_REGULATION_OF_T_CELL_MEDIATED_CYTOTOXICITY	> Any process that modulates the frequency, rate, or extent of T cell mediated cytotoxicity. [GOC:add, ISBN:0781735149]	PVR
GOBP_REGULATION_OF_T_CELL_MEDIATED_CYTOTOXICITY	> Any process that modulates the frequency, rate, or extent of T cell mediated cytotoxicity. [GOC:add, ISBN:0781735149]	RIPK3
GOBP_REGULATION_OF_T_CELL_MEDIATED_CYTOTOXICITY	> Any process that modulates the frequency, rate, or extent of T cell mediated cytotoxicity. [GOC:add, ISBN:0781735149]	SLC22A13
GOBP_REGULATION_OF_T_CELL_MEDIATED_CYTOTOXICITY	> Any process that modulates the frequency, rate, or extent of T cell mediated cytotoxicity. [GOC:add, ISBN:0781735149]	STX7
GOBP_REGULATION_OF_T_CELL_MEDIATED_CYTOTOXICITY	> Any process that modulates the frequency, rate, or extent of T cell mediated cytotoxicity. [GOC:add, ISBN:0781735149]	XCL1
GOBP_T_CELL_MEDIATED_CYTOTOXICITY	> The directed killing of a target cell by a T cell through the release of granules containing cytotoxic mediators or through the engagement of death receptors. [GOC:add, GOC:pr, ISBN:0781735149, PMID:11911826]	AGER
GOBP_T_CELL_MEDIATED_CYTOTOXICITY	> The directed killing of a target cell by a T cell through the release of granules containing cytotoxic mediators or through the engagement of death receptors. [GOC:add, GOC:pr, ISBN:0781735149, PMID:11911826]	AZGP1
GOBP_T_CELL_MEDIATED_CYTOTOXICITY	> The directed killing of a target cell by a T cell through the release of granules containing cytotoxic mediators or through the engagement of death receptors. [GOC:add, GOC:pr, ISBN:0781735149, PMID:11911826]	B2M
GOBP_T_CELL_MEDIATED_CYTOTOXICITY	> The directed killing of a target cell by a T cell through the release of granules containing cytotoxic mediators or through the engagement of death receptors. [GOC:add, GOC:pr, ISBN:0781735149, PMID:11911826]	CD1A
GOBP_T_CELL_MEDIATED_CYTOTOXICITY	> The directed killing of a target cell by a T cell through the release of granules containing cytotoxic mediators or through the engagement of death receptors. [GOC:add, GOC:pr, ISBN:0781735149, PMID:11911826]	CD1B
GOBP_T_CELL_MEDIATED_CYTOTOXICITY	> The directed killing of a target cell by a T cell through the release of granules containing cytotoxic mediators or through the engagement of death receptors. [GOC:add, GOC:pr, ISBN:0781735149, PMID:11911826]	CD1C
GOBP_T_CELL_MEDIATED_CYTOTOXICITY	> The directed killing of a target cell by a T cell through the release of granules containing cytotoxic mediators or through the engagement of death receptors. [GOC:add, GOC:pr, ISBN:0781735149, PMID:11911826]	CD1D
GOBP_T_CELL_MEDIATED_CYTOTOXICITY	> The directed killing of a target cell by a T cell through the release of granules containing cytotoxic mediators or through the engagement of death receptors. [GOC:add, GOC:pr, ISBN:0781735149, PMID:11911826]	CD1E
GOBP_T_CELL_MEDIATED_CYTOTOXICITY	> The directed killing of a target cell by a T cell through the release of granules containing cytotoxic mediators or through the engagement of death receptors. [GOC:add, GOC:pr, ISBN:0781735149, PMID:11911826]	CEACAM1
GOBP_T_CELL_MEDIATED_CYTOTOXICITY	> The directed killing of a target cell by a T cell through the release of granules containing cytotoxic mediators or through the engagement of death receptors. [GOC:add, GOC:pr, ISBN:0781735149, PMID:11911826]	CTSC
GOBP_T_CELL_MEDIATED_CYTOTOXICITY	> The directed killing of a target cell by a T cell through the release of granules containing cytotoxic mediators or through the engagement of death receptors. [GOC:add, GOC:pr, ISBN:0781735149, PMID:11911826]	CTSH
GOBP_T_CELL_MEDIATED_CYTOTOXICITY	> The directed killing of a target cell by a T cell through the release of granules containing cytotoxic mediators or through the engagement of death receptors. [GOC:add, GOC:pr, ISBN:0781735149, PMID:11911826]	CYRIB
GOBP_T_CELL_MEDIATED_CYTOTOXICITY	> The directed killing of a target cell by a T cell through the release of granules containing cytotoxic mediators or through the engagement of death receptors. [GOC:add, GOC:pr, ISBN:0781735149, PMID:11911826]	EMP2
GOBP_T_CELL_MEDIATED_CYTOTOXICITY	> The directed killing of a target cell by a T cell through the release of granules containing cytotoxic mediators or through the engagement of death receptors. [GOC:add, GOC:pr, ISBN:0781735149, PMID:11911826]	FADD
GOBP_T_CELL_MEDIATED_CYTOTOXICITY	> The directed killing of a target cell by a T cell through the release of granules containing cytotoxic mediators or through the engagement of death receptors. [GOC:add, GOC:pr, ISBN:0781735149, PMID:11911826]	FCGR2B
GOBP_T_CELL_MEDIATED_CYTOTOXICITY	> The directed killing of a target cell by a T cell through the release of granules containing cytotoxic mediators or through the engagement of death receptors. [GOC:add, GOC:pr, ISBN:0781735149, PMID:11911826]	GZMM
GOBP_T_CELL_MEDIATED_CYTOTOXICITY	> The directed killing of a target cell by a T cell through the release of granules containing cytotoxic mediators or through the engagement of death receptors. [GOC:add, GOC:pr, ISBN:0781735149, PMID:11911826]	HLA-A
GOBP_T_CELL_MEDIATED_CYTOTOXICITY	> The directed killing of a target cell by a T cell through the release of granules containing cytotoxic mediators or through the engagement of death receptors. [GOC:add, GOC:pr, ISBN:0781735149, PMID:11911826]	HLA-B
GOBP_T_CELL_MEDIATED_CYTOTOXICITY	> The directed killing of a target cell by a T cell through the release of granules containing cytotoxic mediators or through the engagement of death receptors. [GOC:add, GOC:pr, ISBN:0781735149, PMID:11911826]	HLA-DRA
GOBP_T_CELL_MEDIATED_CYTOTOXICITY	> The directed killing of a target cell by a T cell through the release of granules containing cytotoxic mediators or through the engagement of death receptors. [GOC:add, GOC:pr, ISBN:0781735149, PMID:11911826]	HLA-DRB1
GOBP_T_CELL_MEDIATED_CYTOTOXICITY	> The directed killing of a target cell by a T cell through the release of granules containing cytotoxic mediators or through the engagement of death receptors. [GOC:add, GOC:pr, ISBN:0781735149, PMID:11911826]	HLA-E
GOBP_T_CELL_MEDIATED_CYTOTOXICITY	> The directed killing of a target cell by a T cell through the release of granules containing cytotoxic mediators or through the engagement of death receptors. [GOC:add, GOC:pr, ISBN:0781735149, PMID:11911826]	HLA-F
GOBP_T_CELL_MEDIATED_CYTOTOXICITY	> The directed killing of a target cell by a T cell through the release of granules containing cytotoxic mediators or through the engagement of death receptors. [GOC:add, GOC:pr, ISBN:0781735149, PMID:11911826]	HLA-G
GOBP_T_CELL_MEDIATED_CYTOTOXICITY	> The directed killing of a target cell by a T cell through the release of granules containing cytotoxic mediators or through the engagement of death receptors. [GOC:add, GOC:pr, ISBN:0781735149, PMID:11911826]	HLA-H
GOBP_T_CELL_MEDIATED_CYTOTOXICITY	> The directed killing of a target cell by a T cell through the release of granules containing cytotoxic mediators or through the engagement of death receptors. [GOC:add, GOC:pr, ISBN:0781735149, PMID:11911826]	HPRT1
GOBP_T_CELL_MEDIATED_CYTOTOXICITY	> The directed killing of a target cell by a T cell through the release of granules containing cytotoxic mediators or through the engagement of death receptors. [GOC:add, GOC:pr, ISBN:0781735149, PMID:11911826]	IL12A
GOBP_T_CELL_MEDIATED_CYTOTOXICITY	> The directed killing of a target cell by a T cell through the release of granules containing cytotoxic mediators or through the engagement of death receptors. [GOC:add, GOC:pr, ISBN:0781735149, PMID:11911826]	IL12B
GOBP_T_CELL_MEDIATED_CYTOTOXICITY	> The directed killing of a target cell by a T cell through the release of granules containing cytotoxic mediators or through the engagement of death receptors. [GOC:add, GOC:pr, ISBN:0781735149, PMID:11911826]	IL12RB1
GOBP_T_CELL_MEDIATED_CYTOTOXICITY	> The directed killing of a target cell by a T cell through the release of granules containing cytotoxic mediators or through the engagement of death receptors. [GOC:add, GOC:pr, ISBN:0781735149, PMID:11911826]	IL23A
GOBP_T_CELL_MEDIATED_CYTOTOXICITY	> The directed killing of a target cell by a T cell through the release of granules containing cytotoxic mediators or through the engagement of death receptors. [GOC:add, GOC:pr, ISBN:0781735149, PMID:11911826]	IL23R
GOBP_T_CELL_MEDIATED_CYTOTOXICITY	> The directed killing of a target cell by a T cell through the release of granules containing cytotoxic mediators or through the engagement of death receptors. [GOC:add, GOC:pr, ISBN:0781735149, PMID:11911826]	IL7R
GOBP_T_CELL_MEDIATED_CYTOTOXICITY	> The directed killing of a target cell by a T cell through the release of granules containing cytotoxic mediators or through the engagement of death receptors. [GOC:add, GOC:pr, ISBN:0781735149, PMID:11911826]	KLRC1
GOBP_T_CELL_MEDIATED_CYTOTOXICITY	> The directed killing of a target cell by a T cell through the release of granules containing cytotoxic mediators or through the engagement of death receptors. [GOC:add, GOC:pr, ISBN:0781735149, PMID:11911826]	KLRD1
GOBP_T_CELL_MEDIATED_CYTOTOXICITY	> The directed killing of a target cell by a T cell through the release of granules containing cytotoxic mediators or through the engagement of death receptors. [GOC:add, GOC:pr, ISBN:0781735149, PMID:11911826]	LILRB1
GOBP_T_CELL_MEDIATED_CYTOTOXICITY	> The directed killing of a target cell by a T cell through the release of granules containing cytotoxic mediators or through the engagement of death receptors. [GOC:add, GOC:pr, ISBN:0781735149, PMID:11911826]	MICA
GOBP_T_CELL_MEDIATED_CYTOTOXICITY	> The directed killing of a target cell by a T cell through the release of granules containing cytotoxic mediators or through the engagement of death receptors. [GOC:add, GOC:pr, ISBN:0781735149, PMID:11911826]	MR1
GOBP_T_CELL_MEDIATED_CYTOTOXICITY	> The directed killing of a target cell by a T cell through the release of granules containing cytotoxic mediators or through the engagement of death receptors. [GOC:add, GOC:pr, ISBN:0781735149, PMID:11911826]	NECTIN2
GOBP_T_CELL_MEDIATED_CYTOTOXICITY	> The directed killing of a target cell by a T cell through the release of granules containing cytotoxic mediators or through the engagement of death receptors. [GOC:add, GOC:pr, ISBN:0781735149, PMID:11911826]	PPP3CB
GOBP_T_CELL_MEDIATED_CYTOTOXICITY	> The directed killing of a target cell by a T cell through the release of granules containing cytotoxic mediators or through the engagement of death receptors. [GOC:add, GOC:pr, ISBN:0781735149, PMID:11911826]	PRF1
GOBP_T_CELL_MEDIATED_CYTOTOXICITY	> The directed killing of a target cell by a T cell through the release of granules containing cytotoxic mediators or through the engagement of death receptors. [GOC:add, GOC:pr, ISBN:0781735149, PMID:11911826]	PTPRC
GOBP_T_CELL_MEDIATED_CYTOTOXICITY	> The directed killing of a target cell by a T cell through the release of granules containing cytotoxic mediators or through the engagement of death receptors. [GOC:add, GOC:pr, ISBN:0781735149, PMID:11911826]	PVR
GOBP_T_CELL_MEDIATED_CYTOTOXICITY	> The directed killing of a target cell by a T cell through the release of granules containing cytotoxic mediators or through the engagement of death receptors. [GOC:add, GOC:pr, ISBN:0781735149, PMID:11911826]	RAB27A
GOBP_T_CELL_MEDIATED_CYTOTOXICITY	> The directed killing of a target cell by a T cell through the release of granules containing cytotoxic mediators or through the engagement of death receptors. [GOC:add, GOC:pr, ISBN:0781735149, PMID:11911826]	RIPK3
GOBP_T_CELL_MEDIATED_CYTOTOXICITY	> The directed killing of a target cell by a T cell through the release of granules containing cytotoxic mediators or through the engagement of death receptors. [GOC:add, GOC:pr, ISBN:0781735149, PMID:11911826]	SLC22A13
GOBP_T_CELL_MEDIATED_CYTOTOXICITY	> The directed killing of a target cell by a T cell through the release of granules containing cytotoxic mediators or through the engagement of death receptors. [GOC:add, GOC:pr, ISBN:0781735149, PMID:11911826]	STX7
GOBP_T_CELL_MEDIATED_CYTOTOXICITY	> The directed killing of a target cell by a T cell through the release of granules containing cytotoxic mediators or through the engagement of death receptors. [GOC:add, GOC:pr, ISBN:0781735149, PMID:11911826]	XCL1
GOBP_NATURAL_KILLER_CELL_MEDIATED_IMMUNE_RESPONSE_TO_TUMOR_CELL	> An immune response mediated by a natural killer cell triggered in response to the presence of a tumor cell. [GOC:add, ISBN:0781735149, PMID:16730260]	CD160
GOBP_NATURAL_KILLER_CELL_MEDIATED_IMMUNE_RESPONSE_TO_TUMOR_CELL	> An immune response mediated by a natural killer cell triggered in response to the presence of a tumor cell. [GOC:add, ISBN:0781735149, PMID:16730260]	CD226
GOBP_NATURAL_KILLER_CELL_MEDIATED_IMMUNE_RESPONSE_TO_TUMOR_CELL	> An immune response mediated by a natural killer cell triggered in response to the presence of a tumor cell. [GOC:add, ISBN:0781735149, PMID:16730260]	CEACAM1
GOBP_NATURAL_KILLER_CELL_MEDIATED_IMMUNE_RESPONSE_TO_TUMOR_CELL	> An immune response mediated by a natural killer cell triggered in response to the presence of a tumor cell. [GOC:add, ISBN:0781735149, PMID:16730260]	CRTAM
GOBP_NATURAL_KILLER_CELL_MEDIATED_IMMUNE_RESPONSE_TO_TUMOR_CELL	> An immune response mediated by a natural killer cell triggered in response to the presence of a tumor cell. [GOC:add, ISBN:0781735149, PMID:16730260]	HAVCR2
GOBP_NATURAL_KILLER_CELL_MEDIATED_IMMUNE_RESPONSE_TO_TUMOR_CELL	> An immune response mediated by a natural killer cell triggered in response to the presence of a tumor cell. [GOC:add, ISBN:0781735149, PMID:16730260]	IL12A
GOBP_NATURAL_KILLER_CELL_MEDIATED_IMMUNE_RESPONSE_TO_TUMOR_CELL	> An immune response mediated by a natural killer cell triggered in response to the presence of a tumor cell. [GOC:add, ISBN:0781735149, PMID:16730260]	IL12B
GOBP_NATURAL_KILLER_CELL_MEDIATED_IMMUNE_RESPONSE_TO_TUMOR_CELL	> An immune response mediated by a natural killer cell triggered in response to the presence of a tumor cell. [GOC:add, ISBN:0781735149, PMID:16730260]	NECTIN2
GOBP_NATURAL_KILLER_CELL_MEDIATED_IMMUNE_RESPONSE_TO_TUMOR_CELL	> An immune response mediated by a natural killer cell triggered in response to the presence of a tumor cell. [GOC:add, ISBN:0781735149, PMID:16730260]	PVR
GOBP_POSITIVE_REGULATION_OF_NATURAL_KILLER_CELL_MEDIATED_IMMUNE_RESPONSE_TO_TUMOR_CELL	> Any process that activates or increases the frequency, rate, or extent of natural killer cell mediated immune response to a tumor cell. [GOC:add]	CD160
GOBP_POSITIVE_REGULATION_OF_NATURAL_KILLER_CELL_MEDIATED_IMMUNE_RESPONSE_TO_TUMOR_CELL	> Any process that activates or increases the frequency, rate, or extent of natural killer cell mediated immune response to a tumor cell. [GOC:add]	CD226
GOBP_POSITIVE_REGULATION_OF_NATURAL_KILLER_CELL_MEDIATED_IMMUNE_RESPONSE_TO_TUMOR_CELL	> Any process that activates or increases the frequency, rate, or extent of natural killer cell mediated immune response to a tumor cell. [GOC:add]	CRTAM
GOBP_POSITIVE_REGULATION_OF_NATURAL_KILLER_CELL_MEDIATED_IMMUNE_RESPONSE_TO_TUMOR_CELL	> Any process that activates or increases the frequency, rate, or extent of natural killer cell mediated immune response to a tumor cell. [GOC:add]	IL12A
GOBP_POSITIVE_REGULATION_OF_NATURAL_KILLER_CELL_MEDIATED_IMMUNE_RESPONSE_TO_TUMOR_CELL	> Any process that activates or increases the frequency, rate, or extent of natural killer cell mediated immune response to a tumor cell. [GOC:add]	IL12B
GOBP_POSITIVE_REGULATION_OF_NATURAL_KILLER_CELL_MEDIATED_IMMUNE_RESPONSE_TO_TUMOR_CELL	> Any process that activates or increases the frequency, rate, or extent of natural killer cell mediated immune response to a tumor cell. [GOC:add]	NECTIN2
GOBP_POSITIVE_REGULATION_OF_NATURAL_KILLER_CELL_MEDIATED_IMMUNE_RESPONSE_TO_TUMOR_CELL	> Any process that activates or increases the frequency, rate, or extent of natural killer cell mediated immune response to a tumor cell. [GOC:add]	PVR
GOBP_REGULATION_OF_T_CELL_MEDIATED_IMMUNE_RESPONSE_TO_TUMOR_CELL	> Any process that modulates the frequency, rate, or extent of a T cell mediated immune response to tumor cell. [GOC:add]	FBXO38
GOBP_REGULATION_OF_T_CELL_MEDIATED_IMMUNE_RESPONSE_TO_TUMOR_CELL	> Any process that modulates the frequency, rate, or extent of a T cell mediated immune response to tumor cell. [GOC:add]	HLA-DRB1
GOBP_REGULATION_OF_T_CELL_MEDIATED_IMMUNE_RESPONSE_TO_TUMOR_CELL	> Any process that modulates the frequency, rate, or extent of a T cell mediated immune response to tumor cell. [GOC:add]	HLA-DRB3
GOBP_REGULATION_OF_T_CELL_MEDIATED_IMMUNE_RESPONSE_TO_TUMOR_CELL	> Any process that modulates the frequency, rate, or extent of a T cell mediated immune response to tumor cell. [GOC:add]	HMGB1
GOBP_REGULATION_OF_T_CELL_MEDIATED_IMMUNE_RESPONSE_TO_TUMOR_CELL	> Any process that modulates the frequency, rate, or extent of a T cell mediated immune response to tumor cell. [GOC:add]	HSPD1
GOBP_REGULATION_OF_T_CELL_MEDIATED_IMMUNE_RESPONSE_TO_TUMOR_CELL	> Any process that modulates the frequency, rate, or extent of a T cell mediated immune response to tumor cell. [GOC:add]	MR1
GOBP_REGULATION_OF_T_CELL_MEDIATED_IMMUNE_RESPONSE_TO_TUMOR_CELL	> Any process that modulates the frequency, rate, or extent of a T cell mediated immune response to tumor cell. [GOC:add]	SLC22A13
GOBP_T_CELL_MEDIATED_IMMUNE_RESPONSE_TO_TUMOR_CELL	> An immune response mediated by a T cell triggered in response to the presence of a tumor cell. [GOC:add, ISBN:0781735149, PMID:16730260]	FBXO38
GOBP_T_CELL_MEDIATED_IMMUNE_RESPONSE_TO_TUMOR_CELL	> An immune response mediated by a T cell triggered in response to the presence of a tumor cell. [GOC:add, ISBN:0781735149, PMID:16730260]	HLA-A
GOBP_T_CELL_MEDIATED_IMMUNE_RESPONSE_TO_TUMOR_CELL	> An immune response mediated by a T cell triggered in response to the presence of a tumor cell. [GOC:add, ISBN:0781735149, PMID:16730260]	HLA-DRB1
GOBP_T_CELL_MEDIATED_IMMUNE_RESPONSE_TO_TUMOR_CELL	> An immune response mediated by a T cell triggered in response to the presence of a tumor cell. [GOC:add, ISBN:0781735149, PMID:16730260]	HLA-DRB3
GOBP_T_CELL_MEDIATED_IMMUNE_RESPONSE_TO_TUMOR_CELL	> An immune response mediated by a T cell triggered in response to the presence of a tumor cell. [GOC:add, ISBN:0781735149, PMID:16730260]	HMGB1
GOBP_T_CELL_MEDIATED_IMMUNE_RESPONSE_TO_TUMOR_CELL	> An immune response mediated by a T cell triggered in response to the presence of a tumor cell. [GOC:add, ISBN:0781735149, PMID:16730260]	HSPD1
GOBP_T_CELL_MEDIATED_IMMUNE_RESPONSE_TO_TUMOR_CELL	> An immune response mediated by a T cell triggered in response to the presence of a tumor cell. [GOC:add, ISBN:0781735149, PMID:16730260]	MR1
GOBP_T_CELL_MEDIATED_IMMUNE_RESPONSE_TO_TUMOR_CELL	> An immune response mediated by a T cell triggered in response to the presence of a tumor cell. [GOC:add, ISBN:0781735149, PMID:16730260]	SLC22A13
GOBP_INFLAMMATORY_RESPONSE_TO_ANTIGENIC_STIMULUS	> An inflammatory response to an antigenic stimulus, which can be include any number of T cell or B cell epitopes. [GOC:add, ISBN:0781735149]	ADCYAP1
GOBP_INFLAMMATORY_RESPONSE_TO_ANTIGENIC_STIMULUS	> An inflammatory response to an antigenic stimulus, which can be include any number of T cell or B cell epitopes. [GOC:add, ISBN:0781735149]	AHCY
GOBP_INFLAMMATORY_RESPONSE_TO_ANTIGENIC_STIMULUS	> An inflammatory response to an antigenic stimulus, which can be include any number of T cell or B cell epitopes. [GOC:add, ISBN:0781735149]	BTK
GOBP_INFLAMMATORY_RESPONSE_TO_ANTIGENIC_STIMULUS	> An inflammatory response to an antigenic stimulus, which can be include any number of T cell or B cell epitopes. [GOC:add, ISBN:0781735149]	C3
GOBP_INFLAMMATORY_RESPONSE_TO_ANTIGENIC_STIMULUS	> An inflammatory response to an antigenic stimulus, which can be include any number of T cell or B cell epitopes. [GOC:add, ISBN:0781735149]	CCR7
GOBP_INFLAMMATORY_RESPONSE_TO_ANTIGENIC_STIMULUS	> An inflammatory response to an antigenic stimulus, which can be include any number of T cell or B cell epitopes. [GOC:add, ISBN:0781735149]	CD28
GOBP_INFLAMMATORY_RESPONSE_TO_ANTIGENIC_STIMULUS	> An inflammatory response to an antigenic stimulus, which can be include any number of T cell or B cell epitopes. [GOC:add, ISBN:0781735149]	CD6
GOBP_INFLAMMATORY_RESPONSE_TO_ANTIGENIC_STIMULUS	> An inflammatory response to an antigenic stimulus, which can be include any number of T cell or B cell epitopes. [GOC:add, ISBN:0781735149]	CD68
GOBP_INFLAMMATORY_RESPONSE_TO_ANTIGENIC_STIMULUS	> An inflammatory response to an antigenic stimulus, which can be include any number of T cell or B cell epitopes. [GOC:add, ISBN:0781735149]	CD81
GOBP_INFLAMMATORY_RESPONSE_TO_ANTIGENIC_STIMULUS	> An inflammatory response to an antigenic stimulus, which can be include any number of T cell or B cell epitopes. [GOC:add, ISBN:0781735149]	CNR1
GOBP_INFLAMMATORY_RESPONSE_TO_ANTIGENIC_STIMULUS	> An inflammatory response to an antigenic stimulus, which can be include any number of T cell or B cell epitopes. [GOC:add, ISBN:0781735149]	CYSLTR1
GOBP_INFLAMMATORY_RESPONSE_TO_ANTIGENIC_STIMULUS	> An inflammatory response to an antigenic stimulus, which can be include any number of T cell or B cell epitopes. [GOC:add, ISBN:0781735149]	ELANE
GOBP_INFLAMMATORY_RESPONSE_TO_ANTIGENIC_STIMULUS	> An inflammatory response to an antigenic stimulus, which can be include any number of T cell or B cell epitopes. [GOC:add, ISBN:0781735149]	EXT1
GOBP_INFLAMMATORY_RESPONSE_TO_ANTIGENIC_STIMULUS	> An inflammatory response to an antigenic stimulus, which can be include any number of T cell or B cell epitopes. [GOC:add, ISBN:0781735149]	FCGR2B
GOBP_INFLAMMATORY_RESPONSE_TO_ANTIGENIC_STIMULUS	> An inflammatory response to an antigenic stimulus, which can be include any number of T cell or B cell epitopes. [GOC:add, ISBN:0781735149]	FUT7
GOBP_INFLAMMATORY_RESPONSE_TO_ANTIGENIC_STIMULUS	> An inflammatory response to an antigenic stimulus, which can be include any number of T cell or B cell epitopes. [GOC:add, ISBN:0781735149]	GATA3
GOBP_INFLAMMATORY_RESPONSE_TO_ANTIGENIC_STIMULUS	> An inflammatory response to an antigenic stimulus, which can be include any number of T cell or B cell epitopes. [GOC:add, ISBN:0781735149]	GPR17
GOBP_INFLAMMATORY_RESPONSE_TO_ANTIGENIC_STIMULUS	> An inflammatory response to an antigenic stimulus, which can be include any number of T cell or B cell epitopes. [GOC:add, ISBN:0781735149]	GPX1
GOBP_INFLAMMATORY_RESPONSE_TO_ANTIGENIC_STIMULUS	> An inflammatory response to an antigenic stimulus, which can be include any number of T cell or B cell epitopes. [GOC:add, ISBN:0781735149]	HLA-DRB1
GOBP_INFLAMMATORY_RESPONSE_TO_ANTIGENIC_STIMULUS	> An inflammatory response to an antigenic stimulus, which can be include any number of T cell or B cell epitopes. [GOC:add, ISBN:0781735149]	HLA-E
GOBP_INFLAMMATORY_RESPONSE_TO_ANTIGENIC_STIMULUS	> An inflammatory response to an antigenic stimulus, which can be include any number of T cell or B cell epitopes. [GOC:add, ISBN:0781735149]	HMGB1
GOBP_INFLAMMATORY_RESPONSE_TO_ANTIGENIC_STIMULUS	> An inflammatory response to an antigenic stimulus, which can be include any number of T cell or B cell epitopes. [GOC:add, ISBN:0781735149]	HMGB2
GOBP_INFLAMMATORY_RESPONSE_TO_ANTIGENIC_STIMULUS	> An inflammatory response to an antigenic stimulus, which can be include any number of T cell or B cell epitopes. [GOC:add, ISBN:0781735149]	ICAM1
GOBP_INFLAMMATORY_RESPONSE_TO_ANTIGENIC_STIMULUS	> An inflammatory response to an antigenic stimulus, which can be include any number of T cell or B cell epitopes. [GOC:add, ISBN:0781735149]	IL10
GOBP_INFLAMMATORY_RESPONSE_TO_ANTIGENIC_STIMULUS	> An inflammatory response to an antigenic stimulus, which can be include any number of T cell or B cell epitopes. [GOC:add, ISBN:0781735149]	IL12B
GOBP_INFLAMMATORY_RESPONSE_TO_ANTIGENIC_STIMULUS	> An inflammatory response to an antigenic stimulus, which can be include any number of T cell or B cell epitopes. [GOC:add, ISBN:0781735149]	IL1F10
GOBP_INFLAMMATORY_RESPONSE_TO_ANTIGENIC_STIMULUS	> An inflammatory response to an antigenic stimulus, which can be include any number of T cell or B cell epitopes. [GOC:add, ISBN:0781735149]	IL1RN
GOBP_INFLAMMATORY_RESPONSE_TO_ANTIGENIC_STIMULUS	> An inflammatory response to an antigenic stimulus, which can be include any number of T cell or B cell epitopes. [GOC:add, ISBN:0781735149]	IL20RB
GOBP_INFLAMMATORY_RESPONSE_TO_ANTIGENIC_STIMULUS	> An inflammatory response to an antigenic stimulus, which can be include any number of T cell or B cell epitopes. [GOC:add, ISBN:0781735149]	IL25
GOBP_INFLAMMATORY_RESPONSE_TO_ANTIGENIC_STIMULUS	> An inflammatory response to an antigenic stimulus, which can be include any number of T cell or B cell epitopes. [GOC:add, ISBN:0781735149]	IL2RA
GOBP_INFLAMMATORY_RESPONSE_TO_ANTIGENIC_STIMULUS	> An inflammatory response to an antigenic stimulus, which can be include any number of T cell or B cell epitopes. [GOC:add, ISBN:0781735149]	IL31RA
GOBP_INFLAMMATORY_RESPONSE_TO_ANTIGENIC_STIMULUS	> An inflammatory response to an antigenic stimulus, which can be include any number of T cell or B cell epitopes. [GOC:add, ISBN:0781735149]	IL36A
GOBP_INFLAMMATORY_RESPONSE_TO_ANTIGENIC_STIMULUS	> An inflammatory response to an antigenic stimulus, which can be include any number of T cell or B cell epitopes. [GOC:add, ISBN:0781735149]	IL36B
GOBP_INFLAMMATORY_RESPONSE_TO_ANTIGENIC_STIMULUS	> An inflammatory response to an antigenic stimulus, which can be include any number of T cell or B cell epitopes. [GOC:add, ISBN:0781735149]	IL36G
GOBP_INFLAMMATORY_RESPONSE_TO_ANTIGENIC_STIMULUS	> An inflammatory response to an antigenic stimulus, which can be include any number of T cell or B cell epitopes. [GOC:add, ISBN:0781735149]	IL36RN
GOBP_INFLAMMATORY_RESPONSE_TO_ANTIGENIC_STIMULUS	> An inflammatory response to an antigenic stimulus, which can be include any number of T cell or B cell epitopes. [GOC:add, ISBN:0781735149]	IL37
GOBP_INFLAMMATORY_RESPONSE_TO_ANTIGENIC_STIMULUS	> An inflammatory response to an antigenic stimulus, which can be include any number of T cell or B cell epitopes. [GOC:add, ISBN:0781735149]	IL5RA
GOBP_INFLAMMATORY_RESPONSE_TO_ANTIGENIC_STIMULUS	> An inflammatory response to an antigenic stimulus, which can be include any number of T cell or B cell epitopes. [GOC:add, ISBN:0781735149]	KARS1
GOBP_INFLAMMATORY_RESPONSE_TO_ANTIGENIC_STIMULUS	> An inflammatory response to an antigenic stimulus, which can be include any number of T cell or B cell epitopes. [GOC:add, ISBN:0781735149]	KDM6B
GOBP_INFLAMMATORY_RESPONSE_TO_ANTIGENIC_STIMULUS	> An inflammatory response to an antigenic stimulus, which can be include any number of T cell or B cell epitopes. [GOC:add, ISBN:0781735149]	LTA
GOBP_INFLAMMATORY_RESPONSE_TO_ANTIGENIC_STIMULUS	> An inflammatory response to an antigenic stimulus, which can be include any number of T cell or B cell epitopes. [GOC:add, ISBN:0781735149]	MIR105-1
GOBP_INFLAMMATORY_RESPONSE_TO_ANTIGENIC_STIMULUS	> An inflammatory response to an antigenic stimulus, which can be include any number of T cell or B cell epitopes. [GOC:add, ISBN:0781735149]	MIR19A
GOBP_INFLAMMATORY_RESPONSE_TO_ANTIGENIC_STIMULUS	> An inflammatory response to an antigenic stimulus, which can be include any number of T cell or B cell epitopes. [GOC:add, ISBN:0781735149]	MIR19B1
GOBP_INFLAMMATORY_RESPONSE_TO_ANTIGENIC_STIMULUS	> An inflammatory response to an antigenic stimulus, which can be include any number of T cell or B cell epitopes. [GOC:add, ISBN:0781735149]	MIR6869
GOBP_INFLAMMATORY_RESPONSE_TO_ANTIGENIC_STIMULUS	> An inflammatory response to an antigenic stimulus, which can be include any number of T cell or B cell epitopes. [GOC:add, ISBN:0781735149]	NLRP6
GOBP_INFLAMMATORY_RESPONSE_TO_ANTIGENIC_STIMULUS	> An inflammatory response to an antigenic stimulus, which can be include any number of T cell or B cell epitopes. [GOC:add, ISBN:0781735149]	NOD2
GOBP_INFLAMMATORY_RESPONSE_TO_ANTIGENIC_STIMULUS	> An inflammatory response to an antigenic stimulus, which can be include any number of T cell or B cell epitopes. [GOC:add, ISBN:0781735149]	NOTCH1
GOBP_INFLAMMATORY_RESPONSE_TO_ANTIGENIC_STIMULUS	> An inflammatory response to an antigenic stimulus, which can be include any number of T cell or B cell epitopes. [GOC:add, ISBN:0781735149]	NOTCH2
GOBP_INFLAMMATORY_RESPONSE_TO_ANTIGENIC_STIMULUS	> An inflammatory response to an antigenic stimulus, which can be include any number of T cell or B cell epitopes. [GOC:add, ISBN:0781735149]	NPFF
GOBP_INFLAMMATORY_RESPONSE_TO_ANTIGENIC_STIMULUS	> An inflammatory response to an antigenic stimulus, which can be include any number of T cell or B cell epitopes. [GOC:add, ISBN:0781735149]	NPY5R
GOBP_INFLAMMATORY_RESPONSE_TO_ANTIGENIC_STIMULUS	> An inflammatory response to an antigenic stimulus, which can be include any number of T cell or B cell epitopes. [GOC:add, ISBN:0781735149]	OPRM1
GOBP_INFLAMMATORY_RESPONSE_TO_ANTIGENIC_STIMULUS	> An inflammatory response to an antigenic stimulus, which can be include any number of T cell or B cell epitopes. [GOC:add, ISBN:0781735149]	PARK7
GOBP_INFLAMMATORY_RESPONSE_TO_ANTIGENIC_STIMULUS	> An inflammatory response to an antigenic stimulus, which can be include any number of T cell or B cell epitopes. [GOC:add, ISBN:0781735149]	PLA2G2D
GOBP_INFLAMMATORY_RESPONSE_TO_ANTIGENIC_STIMULUS	> An inflammatory response to an antigenic stimulus, which can be include any number of T cell or B cell epitopes. [GOC:add, ISBN:0781735149]	PNMA1
GOBP_INFLAMMATORY_RESPONSE_TO_ANTIGENIC_STIMULUS	> An inflammatory response to an antigenic stimulus, which can be include any number of T cell or B cell epitopes. [GOC:add, ISBN:0781735149]	PSMA1
GOBP_INFLAMMATORY_RESPONSE_TO_ANTIGENIC_STIMULUS	> An inflammatory response to an antigenic stimulus, which can be include any number of T cell or B cell epitopes. [GOC:add, ISBN:0781735149]	PSMB4
GOBP_INFLAMMATORY_RESPONSE_TO_ANTIGENIC_STIMULUS	> An inflammatory response to an antigenic stimulus, which can be include any number of T cell or B cell epitopes. [GOC:add, ISBN:0781735149]	RBPJ
GOBP_INFLAMMATORY_RESPONSE_TO_ANTIGENIC_STIMULUS	> An inflammatory response to an antigenic stimulus, which can be include any number of T cell or B cell epitopes. [GOC:add, ISBN:0781735149]	SELENOS
GOBP_INFLAMMATORY_RESPONSE_TO_ANTIGENIC_STIMULUS	> An inflammatory response to an antigenic stimulus, which can be include any number of T cell or B cell epitopes. [GOC:add, ISBN:0781735149]	SERPINC1
GOBP_INFLAMMATORY_RESPONSE_TO_ANTIGENIC_STIMULUS	> An inflammatory response to an antigenic stimulus, which can be include any number of T cell or B cell epitopes. [GOC:add, ISBN:0781735149]	TNF
GOBP_INFLAMMATORY_RESPONSE_TO_ANTIGENIC_STIMULUS	> An inflammatory response to an antigenic stimulus, which can be include any number of T cell or B cell epitopes. [GOC:add, ISBN:0781735149]	TREX1
GOBP_INFLAMMATORY_RESPONSE_TO_ANTIGENIC_STIMULUS	> An inflammatory response to an antigenic stimulus, which can be include any number of T cell or B cell epitopes. [GOC:add, ISBN:0781735149]	ZP3
GOBP_INFLAMMATORY_RESPONSE_TO_WOUNDING	> The immediate defensive reaction by vertebrate tissue to injury caused by chemical or physical agents. [GOC:add]	AGER
GOBP_INFLAMMATORY_RESPONSE_TO_WOUNDING	> The immediate defensive reaction by vertebrate tissue to injury caused by chemical or physical agents. [GOC:add]	ALOX5
GOBP_INFLAMMATORY_RESPONSE_TO_WOUNDING	> The immediate defensive reaction by vertebrate tissue to injury caused by chemical or physical agents. [GOC:add]	CCR2
GOBP_INFLAMMATORY_RESPONSE_TO_WOUNDING	> The immediate defensive reaction by vertebrate tissue to injury caused by chemical or physical agents. [GOC:add]	F2R
GOBP_INFLAMMATORY_RESPONSE_TO_WOUNDING	> The immediate defensive reaction by vertebrate tissue to injury caused by chemical or physical agents. [GOC:add]	GIT1
GOBP_INFLAMMATORY_RESPONSE_TO_WOUNDING	> The immediate defensive reaction by vertebrate tissue to injury caused by chemical or physical agents. [GOC:add]	GRN
GOBP_INFLAMMATORY_RESPONSE_TO_WOUNDING	> The immediate defensive reaction by vertebrate tissue to injury caused by chemical or physical agents. [GOC:add]	HIF1A
GOBP_INFLAMMATORY_RESPONSE_TO_WOUNDING	> The immediate defensive reaction by vertebrate tissue to injury caused by chemical or physical agents. [GOC:add]	HMOX1
GOBP_INFLAMMATORY_RESPONSE_TO_WOUNDING	> The immediate defensive reaction by vertebrate tissue to injury caused by chemical or physical agents. [GOC:add]	IL1A
GOBP_INFLAMMATORY_RESPONSE_TO_WOUNDING	> The immediate defensive reaction by vertebrate tissue to injury caused by chemical or physical agents. [GOC:add]	MDK
GOBP_INFLAMMATORY_RESPONSE_TO_WOUNDING	> The immediate defensive reaction by vertebrate tissue to injury caused by chemical or physical agents. [GOC:add]	MIR17
GOBP_INFLAMMATORY_RESPONSE_TO_WOUNDING	> The immediate defensive reaction by vertebrate tissue to injury caused by chemical or physical agents. [GOC:add]	MIR21
GOBP_INFLAMMATORY_RESPONSE_TO_WOUNDING	> The immediate defensive reaction by vertebrate tissue to injury caused by chemical or physical agents. [GOC:add]	SIGLEC10
GOBP_INFLAMMATORY_RESPONSE_TO_WOUNDING	> The immediate defensive reaction by vertebrate tissue to injury caused by chemical or physical agents. [GOC:add]	TGFB1
GOBP_INFLAMMATORY_RESPONSE_TO_WOUNDING	> The immediate defensive reaction by vertebrate tissue to injury caused by chemical or physical agents. [GOC:add]	TIMP1
GOBP_INFLAMMATORY_RESPONSE_TO_WOUNDING	> The immediate defensive reaction by vertebrate tissue to injury caused by chemical or physical agents. [GOC:add]	WDR83
GOBP_LEUKOCYTE_CHEMOTAXIS_INVOLVED_IN_INFLAMMATORY_RESPONSE	> The movement of an immune cell in response to an external stimulus contributing to an inflammatory response. [GOC:add, ISBN:0781735149]	ALOX5
GOBP_LEUKOCYTE_CHEMOTAXIS_INVOLVED_IN_INFLAMMATORY_RESPONSE	> The movement of an immune cell in response to an external stimulus contributing to an inflammatory response. [GOC:add, ISBN:0781735149]	FFAR2
GOBP_LEUKOCYTE_CHEMOTAXIS_INVOLVED_IN_INFLAMMATORY_RESPONSE	> The movement of an immune cell in response to an external stimulus contributing to an inflammatory response. [GOC:add, ISBN:0781735149]	LBP
GOBP_LEUKOCYTE_CHEMOTAXIS_INVOLVED_IN_INFLAMMATORY_RESPONSE	> The movement of an immune cell in response to an external stimulus contributing to an inflammatory response. [GOC:add, ISBN:0781735149]	MDK
GOBP_LEUKOCYTE_CHEMOTAXIS_INVOLVED_IN_INFLAMMATORY_RESPONSE	> The movement of an immune cell in response to an external stimulus contributing to an inflammatory response. [GOC:add, ISBN:0781735149]	PTN
GOBP_LEUKOCYTE_CHEMOTAXIS_INVOLVED_IN_INFLAMMATORY_RESPONSE	> The movement of an immune cell in response to an external stimulus contributing to an inflammatory response. [GOC:add, ISBN:0781735149]	SLAMF8
GOBP_LEUKOCYTE_MIGRATION_INVOLVED_IN_INFLAMMATORY_RESPONSE	> The movement of a leukocyte within or between different tissues and organs of the body contributing to an inflammatory response. [GOC:add, ISBN:0781735149, PMID:14680625, PMID:14708592, PMID:7507411, PMID:8600538]	ADAM8
GOBP_LEUKOCYTE_MIGRATION_INVOLVED_IN_INFLAMMATORY_RESPONSE	> The movement of a leukocyte within or between different tissues and organs of the body contributing to an inflammatory response. [GOC:add, ISBN:0781735149, PMID:14680625, PMID:14708592, PMID:7507411, PMID:8600538]	ALOX5
GOBP_LEUKOCYTE_MIGRATION_INVOLVED_IN_INFLAMMATORY_RESPONSE	> The movement of a leukocyte within or between different tissues and organs of the body contributing to an inflammatory response. [GOC:add, ISBN:0781735149, PMID:14680625, PMID:14708592, PMID:7507411, PMID:8600538]	CCR6
GOBP_LEUKOCYTE_MIGRATION_INVOLVED_IN_INFLAMMATORY_RESPONSE	> The movement of a leukocyte within or between different tissues and organs of the body contributing to an inflammatory response. [GOC:add, ISBN:0781735149, PMID:14680625, PMID:14708592, PMID:7507411, PMID:8600538]	CX3CL1
GOBP_LEUKOCYTE_MIGRATION_INVOLVED_IN_INFLAMMATORY_RESPONSE	> The movement of a leukocyte within or between different tissues and organs of the body contributing to an inflammatory response. [GOC:add, ISBN:0781735149, PMID:14680625, PMID:14708592, PMID:7507411, PMID:8600538]	ELANE
GOBP_LEUKOCYTE_MIGRATION_INVOLVED_IN_INFLAMMATORY_RESPONSE	> The movement of a leukocyte within or between different tissues and organs of the body contributing to an inflammatory response. [GOC:add, ISBN:0781735149, PMID:14680625, PMID:14708592, PMID:7507411, PMID:8600538]	FFAR2
GOBP_LEUKOCYTE_MIGRATION_INVOLVED_IN_INFLAMMATORY_RESPONSE	> The movement of a leukocyte within or between different tissues and organs of the body contributing to an inflammatory response. [GOC:add, ISBN:0781735149, PMID:14680625, PMID:14708592, PMID:7507411, PMID:8600538]	FUT7
GOBP_LEUKOCYTE_MIGRATION_INVOLVED_IN_INFLAMMATORY_RESPONSE	> The movement of a leukocyte within or between different tissues and organs of the body contributing to an inflammatory response. [GOC:add, ISBN:0781735149, PMID:14680625, PMID:14708592, PMID:7507411, PMID:8600538]	ITGB2
GOBP_LEUKOCYTE_MIGRATION_INVOLVED_IN_INFLAMMATORY_RESPONSE	> The movement of a leukocyte within or between different tissues and organs of the body contributing to an inflammatory response. [GOC:add, ISBN:0781735149, PMID:14680625, PMID:14708592, PMID:7507411, PMID:8600538]	JAM3
GOBP_LEUKOCYTE_MIGRATION_INVOLVED_IN_INFLAMMATORY_RESPONSE	> The movement of a leukocyte within or between different tissues and organs of the body contributing to an inflammatory response. [GOC:add, ISBN:0781735149, PMID:14680625, PMID:14708592, PMID:7507411, PMID:8600538]	LBP
GOBP_LEUKOCYTE_MIGRATION_INVOLVED_IN_INFLAMMATORY_RESPONSE	> The movement of a leukocyte within or between different tissues and organs of the body contributing to an inflammatory response. [GOC:add, ISBN:0781735149, PMID:14680625, PMID:14708592, PMID:7507411, PMID:8600538]	MDK
GOBP_LEUKOCYTE_MIGRATION_INVOLVED_IN_INFLAMMATORY_RESPONSE	> The movement of a leukocyte within or between different tissues and organs of the body contributing to an inflammatory response. [GOC:add, ISBN:0781735149, PMID:14680625, PMID:14708592, PMID:7507411, PMID:8600538]	NLRP3
GOBP_LEUKOCYTE_MIGRATION_INVOLVED_IN_INFLAMMATORY_RESPONSE	> The movement of a leukocyte within or between different tissues and organs of the body contributing to an inflammatory response. [GOC:add, ISBN:0781735149, PMID:14680625, PMID:14708592, PMID:7507411, PMID:8600538]	PTN
GOBP_LEUKOCYTE_MIGRATION_INVOLVED_IN_INFLAMMATORY_RESPONSE	> The movement of a leukocyte within or between different tissues and organs of the body contributing to an inflammatory response. [GOC:add, ISBN:0781735149, PMID:14680625, PMID:14708592, PMID:7507411, PMID:8600538]	S100A8
GOBP_LEUKOCYTE_MIGRATION_INVOLVED_IN_INFLAMMATORY_RESPONSE	> The movement of a leukocyte within or between different tissues and organs of the body contributing to an inflammatory response. [GOC:add, ISBN:0781735149, PMID:14680625, PMID:14708592, PMID:7507411, PMID:8600538]	S100A9
GOBP_LEUKOCYTE_MIGRATION_INVOLVED_IN_INFLAMMATORY_RESPONSE	> The movement of a leukocyte within or between different tissues and organs of the body contributing to an inflammatory response. [GOC:add, ISBN:0781735149, PMID:14680625, PMID:14708592, PMID:7507411, PMID:8600538]	SELE
GOBP_LEUKOCYTE_MIGRATION_INVOLVED_IN_INFLAMMATORY_RESPONSE	> The movement of a leukocyte within or between different tissues and organs of the body contributing to an inflammatory response. [GOC:add, ISBN:0781735149, PMID:14680625, PMID:14708592, PMID:7507411, PMID:8600538]	SLAMF8
GOBP_LEUKOCYTE_MIGRATION_INVOLVED_IN_INFLAMMATORY_RESPONSE	> The movement of a leukocyte within or between different tissues and organs of the body contributing to an inflammatory response. [GOC:add, ISBN:0781735149, PMID:14680625, PMID:14708592, PMID:7507411, PMID:8600538]	TRIM55
GOBP_NEGATIVE_REGULATION_OF_CYTOKINE_PRODUCTION_INVOLVED_IN_INFLAMMATORY_RESPONSE	> Any process that stops, prevents or reduces the frequency, rate or extent of cytokine production involved in inflammatory response. [GOC:TermGenie]	ABCD1
GOBP_NEGATIVE_REGULATION_OF_CYTOKINE_PRODUCTION_INVOLVED_IN_INFLAMMATORY_RESPONSE	> Any process that stops, prevents or reduces the frequency, rate or extent of cytokine production involved in inflammatory response. [GOC:TermGenie]	ABCD2
GOBP_NEGATIVE_REGULATION_OF_CYTOKINE_PRODUCTION_INVOLVED_IN_INFLAMMATORY_RESPONSE	> Any process that stops, prevents or reduces the frequency, rate or extent of cytokine production involved in inflammatory response. [GOC:TermGenie]	ADCY7
GOBP_NEGATIVE_REGULATION_OF_CYTOKINE_PRODUCTION_INVOLVED_IN_INFLAMMATORY_RESPONSE	> Any process that stops, prevents or reduces the frequency, rate or extent of cytokine production involved in inflammatory response. [GOC:TermGenie]	APOD
GOBP_NEGATIVE_REGULATION_OF_CYTOKINE_PRODUCTION_INVOLVED_IN_INFLAMMATORY_RESPONSE	> Any process that stops, prevents or reduces the frequency, rate or extent of cytokine production involved in inflammatory response. [GOC:TermGenie]	APPL2
GOBP_NEGATIVE_REGULATION_OF_CYTOKINE_PRODUCTION_INVOLVED_IN_INFLAMMATORY_RESPONSE	> Any process that stops, prevents or reduces the frequency, rate or extent of cytokine production involved in inflammatory response. [GOC:TermGenie]	CHID1
GOBP_NEGATIVE_REGULATION_OF_CYTOKINE_PRODUCTION_INVOLVED_IN_INFLAMMATORY_RESPONSE	> Any process that stops, prevents or reduces the frequency, rate or extent of cytokine production involved in inflammatory response. [GOC:TermGenie]	CUEDC2
GOBP_NEGATIVE_REGULATION_OF_CYTOKINE_PRODUCTION_INVOLVED_IN_INFLAMMATORY_RESPONSE	> Any process that stops, prevents or reduces the frequency, rate or extent of cytokine production involved in inflammatory response. [GOC:TermGenie]	F2
GOBP_NEGATIVE_REGULATION_OF_CYTOKINE_PRODUCTION_INVOLVED_IN_INFLAMMATORY_RESPONSE	> Any process that stops, prevents or reduces the frequency, rate or extent of cytokine production involved in inflammatory response. [GOC:TermGenie]	IL1R2
GOBP_NEGATIVE_REGULATION_OF_CYTOKINE_PRODUCTION_INVOLVED_IN_INFLAMMATORY_RESPONSE	> Any process that stops, prevents or reduces the frequency, rate or extent of cytokine production involved in inflammatory response. [GOC:TermGenie]	LILRB4
GOBP_NEGATIVE_REGULATION_OF_CYTOKINE_PRODUCTION_INVOLVED_IN_INFLAMMATORY_RESPONSE	> Any process that stops, prevents or reduces the frequency, rate or extent of cytokine production involved in inflammatory response. [GOC:TermGenie]	MACIR
GOBP_NEGATIVE_REGULATION_OF_CYTOKINE_PRODUCTION_INVOLVED_IN_INFLAMMATORY_RESPONSE	> Any process that stops, prevents or reduces the frequency, rate or extent of cytokine production involved in inflammatory response. [GOC:TermGenie]	MEFV
GOBP_NEGATIVE_REGULATION_OF_CYTOKINE_PRODUCTION_INVOLVED_IN_INFLAMMATORY_RESPONSE	> Any process that stops, prevents or reduces the frequency, rate or extent of cytokine production involved in inflammatory response. [GOC:TermGenie]	MIR125A
GOBP_NEGATIVE_REGULATION_OF_CYTOKINE_PRODUCTION_INVOLVED_IN_INFLAMMATORY_RESPONSE	> Any process that stops, prevents or reduces the frequency, rate or extent of cytokine production involved in inflammatory response. [GOC:TermGenie]	MIR129-1
GOBP_NEGATIVE_REGULATION_OF_CYTOKINE_PRODUCTION_INVOLVED_IN_INFLAMMATORY_RESPONSE	> Any process that stops, prevents or reduces the frequency, rate or extent of cytokine production involved in inflammatory response. [GOC:TermGenie]	MIR135A1
GOBP_NEGATIVE_REGULATION_OF_CYTOKINE_PRODUCTION_INVOLVED_IN_INFLAMMATORY_RESPONSE	> Any process that stops, prevents or reduces the frequency, rate or extent of cytokine production involved in inflammatory response. [GOC:TermGenie]	MIR136
GOBP_NEGATIVE_REGULATION_OF_CYTOKINE_PRODUCTION_INVOLVED_IN_INFLAMMATORY_RESPONSE	> Any process that stops, prevents or reduces the frequency, rate or extent of cytokine production involved in inflammatory response. [GOC:TermGenie]	MIR140
GOBP_NEGATIVE_REGULATION_OF_CYTOKINE_PRODUCTION_INVOLVED_IN_INFLAMMATORY_RESPONSE	> Any process that stops, prevents or reduces the frequency, rate or extent of cytokine production involved in inflammatory response. [GOC:TermGenie]	MIR146A
GOBP_NEGATIVE_REGULATION_OF_CYTOKINE_PRODUCTION_INVOLVED_IN_INFLAMMATORY_RESPONSE	> Any process that stops, prevents or reduces the frequency, rate or extent of cytokine production involved in inflammatory response. [GOC:TermGenie]	MIR152
GOBP_NEGATIVE_REGULATION_OF_CYTOKINE_PRODUCTION_INVOLVED_IN_INFLAMMATORY_RESPONSE	> Any process that stops, prevents or reduces the frequency, rate or extent of cytokine production involved in inflammatory response. [GOC:TermGenie]	MIR16-1
GOBP_NEGATIVE_REGULATION_OF_CYTOKINE_PRODUCTION_INVOLVED_IN_INFLAMMATORY_RESPONSE	> Any process that stops, prevents or reduces the frequency, rate or extent of cytokine production involved in inflammatory response. [GOC:TermGenie]	MIR203A
GOBP_NEGATIVE_REGULATION_OF_CYTOKINE_PRODUCTION_INVOLVED_IN_INFLAMMATORY_RESPONSE	> Any process that stops, prevents or reduces the frequency, rate or extent of cytokine production involved in inflammatory response. [GOC:TermGenie]	MIR221
GOBP_NEGATIVE_REGULATION_OF_CYTOKINE_PRODUCTION_INVOLVED_IN_INFLAMMATORY_RESPONSE	> Any process that stops, prevents or reduces the frequency, rate or extent of cytokine production involved in inflammatory response. [GOC:TermGenie]	MIR222
GOBP_NEGATIVE_REGULATION_OF_CYTOKINE_PRODUCTION_INVOLVED_IN_INFLAMMATORY_RESPONSE	> Any process that stops, prevents or reduces the frequency, rate or extent of cytokine production involved in inflammatory response. [GOC:TermGenie]	MIR26A1
GOBP_NEGATIVE_REGULATION_OF_CYTOKINE_PRODUCTION_INVOLVED_IN_INFLAMMATORY_RESPONSE	> Any process that stops, prevents or reduces the frequency, rate or extent of cytokine production involved in inflammatory response. [GOC:TermGenie]	MIR338
GOBP_NEGATIVE_REGULATION_OF_CYTOKINE_PRODUCTION_INVOLVED_IN_INFLAMMATORY_RESPONSE	> Any process that stops, prevents or reduces the frequency, rate or extent of cytokine production involved in inflammatory response. [GOC:TermGenie]	MIR378A
GOBP_NEGATIVE_REGULATION_OF_CYTOKINE_PRODUCTION_INVOLVED_IN_INFLAMMATORY_RESPONSE	> Any process that stops, prevents or reduces the frequency, rate or extent of cytokine production involved in inflammatory response. [GOC:TermGenie]	MIR93
GOBP_NEGATIVE_REGULATION_OF_CYTOKINE_PRODUCTION_INVOLVED_IN_INFLAMMATORY_RESPONSE	> Any process that stops, prevents or reduces the frequency, rate or extent of cytokine production involved in inflammatory response. [GOC:TermGenie]	MIR98
GOBP_NEGATIVE_REGULATION_OF_CYTOKINE_PRODUCTION_INVOLVED_IN_INFLAMMATORY_RESPONSE	> Any process that stops, prevents or reduces the frequency, rate or extent of cytokine production involved in inflammatory response. [GOC:TermGenie]	NLRC3
GOBP_NEGATIVE_REGULATION_OF_CYTOKINE_PRODUCTION_INVOLVED_IN_INFLAMMATORY_RESPONSE	> Any process that stops, prevents or reduces the frequency, rate or extent of cytokine production involved in inflammatory response. [GOC:TermGenie]	NLRP7
GOBP_NEGATIVE_REGULATION_OF_CYTOKINE_PRODUCTION_INVOLVED_IN_INFLAMMATORY_RESPONSE	> Any process that stops, prevents or reduces the frequency, rate or extent of cytokine production involved in inflammatory response. [GOC:TermGenie]	PDCD4
GOBP_NEGATIVE_REGULATION_OF_CYTOKINE_PRODUCTION_INVOLVED_IN_INFLAMMATORY_RESPONSE	> Any process that stops, prevents or reduces the frequency, rate or extent of cytokine production involved in inflammatory response. [GOC:TermGenie]	PPARA
GOBP_NEGATIVE_REGULATION_OF_CYTOKINE_PRODUCTION_INVOLVED_IN_INFLAMMATORY_RESPONSE	> Any process that stops, prevents or reduces the frequency, rate or extent of cytokine production involved in inflammatory response. [GOC:TermGenie]	PYCARD
GOBP_NEGATIVE_REGULATION_OF_CYTOKINE_PRODUCTION_INVOLVED_IN_INFLAMMATORY_RESPONSE	> Any process that stops, prevents or reduces the frequency, rate or extent of cytokine production involved in inflammatory response. [GOC:TermGenie]	SIRPA
GOBP_NEGATIVE_REGULATION_OF_CYTOKINE_PRODUCTION_INVOLVED_IN_INFLAMMATORY_RESPONSE	> Any process that stops, prevents or reduces the frequency, rate or extent of cytokine production involved in inflammatory response. [GOC:TermGenie]	ZC3H12A
GOBP_NEGATIVE_REGULATION_OF_RESPIRATORY_BURST_INVOLVED_IN_INFLAMMATORY_RESPONSE	> Any process that decreases the rate, frequency or extent of a phase of elevated metabolic activity, during which oxygen consumption increases made as a defense response ; this leads to the production, by an NADH dependent system, of hydrogen peroxide (H2O2), superoxide anions and hydroxyl radicals. [GOC:BHF, GOC:dph, GOC:tb]	DUSP10
GOBP_NEGATIVE_REGULATION_OF_RESPIRATORY_BURST_INVOLVED_IN_INFLAMMATORY_RESPONSE	> Any process that decreases the rate, frequency or extent of a phase of elevated metabolic activity, during which oxygen consumption increases made as a defense response ; this leads to the production, by an NADH dependent system, of hydrogen peroxide (H2O2), superoxide anions and hydroxyl radicals. [GOC:BHF, GOC:dph, GOC:tb]	GRN
GOBP_NEGATIVE_REGULATION_OF_RESPIRATORY_BURST_INVOLVED_IN_INFLAMMATORY_RESPONSE	> Any process that decreases the rate, frequency or extent of a phase of elevated metabolic activity, during which oxygen consumption increases made as a defense response ; this leads to the production, by an NADH dependent system, of hydrogen peroxide (H2O2), superoxide anions and hydroxyl radicals. [GOC:BHF, GOC:dph, GOC:tb]	INS
GOBP_NEGATIVE_REGULATION_OF_RESPIRATORY_BURST_INVOLVED_IN_INFLAMMATORY_RESPONSE	> Any process that decreases the rate, frequency or extent of a phase of elevated metabolic activity, during which oxygen consumption increases made as a defense response ; this leads to the production, by an NADH dependent system, of hydrogen peroxide (H2O2), superoxide anions and hydroxyl radicals. [GOC:BHF, GOC:dph, GOC:tb]	RPS19
GOBP_NEGATIVE_REGULATION_OF_RESPIRATORY_BURST_INVOLVED_IN_INFLAMMATORY_RESPONSE	> Any process that decreases the rate, frequency or extent of a phase of elevated metabolic activity, during which oxygen consumption increases made as a defense response ; this leads to the production, by an NADH dependent system, of hydrogen peroxide (H2O2), superoxide anions and hydroxyl radicals. [GOC:BHF, GOC:dph, GOC:tb]	SLAMF8
GOBP_NEUROINFLAMMATORY_RESPONSE	> The immediate defensive reaction by neural vertebrate tissue to infection or injury caused by chemical or physical agents. [GOC:aruk, GOC:bc, PMID:10981966, PMID:11099416, PMID:18164423]	ADCY1
GOBP_NEUROINFLAMMATORY_RESPONSE	> The immediate defensive reaction by neural vertebrate tissue to infection or injury caused by chemical or physical agents. [GOC:aruk, GOC:bc, PMID:10981966, PMID:11099416, PMID:18164423]	ADCY8
GOBP_NEUROINFLAMMATORY_RESPONSE	> The immediate defensive reaction by neural vertebrate tissue to infection or injury caused by chemical or physical agents. [GOC:aruk, GOC:bc, PMID:10981966, PMID:11099416, PMID:18164423]	ATM
GOBP_NEUROINFLAMMATORY_RESPONSE	> The immediate defensive reaction by neural vertebrate tissue to infection or injury caused by chemical or physical agents. [GOC:aruk, GOC:bc, PMID:10981966, PMID:11099416, PMID:18164423]	CCL3
GOBP_NEUROINFLAMMATORY_RESPONSE	> The immediate defensive reaction by neural vertebrate tissue to infection or injury caused by chemical or physical agents. [GOC:aruk, GOC:bc, PMID:10981966, PMID:11099416, PMID:18164423]	CD200
GOBP_NEUROINFLAMMATORY_RESPONSE	> The immediate defensive reaction by neural vertebrate tissue to infection or injury caused by chemical or physical agents. [GOC:aruk, GOC:bc, PMID:10981966, PMID:11099416, PMID:18164423]	CD200R1
GOBP_NEUROINFLAMMATORY_RESPONSE	> The immediate defensive reaction by neural vertebrate tissue to infection or injury caused by chemical or physical agents. [GOC:aruk, GOC:bc, PMID:10981966, PMID:11099416, PMID:18164423]	CD200R1L
GOBP_NEUROINFLAMMATORY_RESPONSE	> The immediate defensive reaction by neural vertebrate tissue to infection or injury caused by chemical or physical agents. [GOC:aruk, GOC:bc, PMID:10981966, PMID:11099416, PMID:18164423]	CST7
GOBP_NEUROINFLAMMATORY_RESPONSE	> The immediate defensive reaction by neural vertebrate tissue to infection or injury caused by chemical or physical agents. [GOC:aruk, GOC:bc, PMID:10981966, PMID:11099416, PMID:18164423]	CTSC
GOBP_NEUROINFLAMMATORY_RESPONSE	> The immediate defensive reaction by neural vertebrate tissue to infection or injury caused by chemical or physical agents. [GOC:aruk, GOC:bc, PMID:10981966, PMID:11099416, PMID:18164423]	CX3CL1
GOBP_NEUROINFLAMMATORY_RESPONSE	> The immediate defensive reaction by neural vertebrate tissue to infection or injury caused by chemical or physical agents. [GOC:aruk, GOC:bc, PMID:10981966, PMID:11099416, PMID:18164423]	DAGLA
GOBP_NEUROINFLAMMATORY_RESPONSE	> The immediate defensive reaction by neural vertebrate tissue to infection or injury caused by chemical or physical agents. [GOC:aruk, GOC:bc, PMID:10981966, PMID:11099416, PMID:18164423]	GRN
GOBP_NEUROINFLAMMATORY_RESPONSE	> The immediate defensive reaction by neural vertebrate tissue to infection or injury caused by chemical or physical agents. [GOC:aruk, GOC:bc, PMID:10981966, PMID:11099416, PMID:18164423]	IFNG
GOBP_NEUROINFLAMMATORY_RESPONSE	> The immediate defensive reaction by neural vertebrate tissue to infection or injury caused by chemical or physical agents. [GOC:aruk, GOC:bc, PMID:10981966, PMID:11099416, PMID:18164423]	IGF1
GOBP_NEUROINFLAMMATORY_RESPONSE	> The immediate defensive reaction by neural vertebrate tissue to infection or injury caused by chemical or physical agents. [GOC:aruk, GOC:bc, PMID:10981966, PMID:11099416, PMID:18164423]	IL18
GOBP_NEUROINFLAMMATORY_RESPONSE	> The immediate defensive reaction by neural vertebrate tissue to infection or injury caused by chemical or physical agents. [GOC:aruk, GOC:bc, PMID:10981966, PMID:11099416, PMID:18164423]	IL1B
GOBP_NEUROINFLAMMATORY_RESPONSE	> The immediate defensive reaction by neural vertebrate tissue to infection or injury caused by chemical or physical agents. [GOC:aruk, GOC:bc, PMID:10981966, PMID:11099416, PMID:18164423]	IL33
GOBP_NEUROINFLAMMATORY_RESPONSE	> The immediate defensive reaction by neural vertebrate tissue to infection or injury caused by chemical or physical agents. [GOC:aruk, GOC:bc, PMID:10981966, PMID:11099416, PMID:18164423]	IL4
GOBP_NEUROINFLAMMATORY_RESPONSE	> The immediate defensive reaction by neural vertebrate tissue to infection or injury caused by chemical or physical agents. [GOC:aruk, GOC:bc, PMID:10981966, PMID:11099416, PMID:18164423]	IL6
GOBP_NEUROINFLAMMATORY_RESPONSE	> The immediate defensive reaction by neural vertebrate tissue to infection or injury caused by chemical or physical agents. [GOC:aruk, GOC:bc, PMID:10981966, PMID:11099416, PMID:18164423]	ITGB1
GOBP_NEUROINFLAMMATORY_RESPONSE	> The immediate defensive reaction by neural vertebrate tissue to infection or injury caused by chemical or physical agents. [GOC:aruk, GOC:bc, PMID:10981966, PMID:11099416, PMID:18164423]	LDLR
GOBP_NEUROINFLAMMATORY_RESPONSE	> The immediate defensive reaction by neural vertebrate tissue to infection or injury caused by chemical or physical agents. [GOC:aruk, GOC:bc, PMID:10981966, PMID:11099416, PMID:18164423]	LRRK2
GOBP_NEUROINFLAMMATORY_RESPONSE	> The immediate defensive reaction by neural vertebrate tissue to infection or injury caused by chemical or physical agents. [GOC:aruk, GOC:bc, PMID:10981966, PMID:11099416, PMID:18164423]	MIR128-1
GOBP_NEUROINFLAMMATORY_RESPONSE	> The immediate defensive reaction by neural vertebrate tissue to infection or injury caused by chemical or physical agents. [GOC:aruk, GOC:bc, PMID:10981966, PMID:11099416, PMID:18164423]	MIR142
GOBP_NEUROINFLAMMATORY_RESPONSE	> The immediate defensive reaction by neural vertebrate tissue to infection or injury caused by chemical or physical agents. [GOC:aruk, GOC:bc, PMID:10981966, PMID:11099416, PMID:18164423]	MIR181B1
GOBP_NEUROINFLAMMATORY_RESPONSE	> The immediate defensive reaction by neural vertebrate tissue to infection or injury caused by chemical or physical agents. [GOC:aruk, GOC:bc, PMID:10981966, PMID:11099416, PMID:18164423]	MIR181C
GOBP_NEUROINFLAMMATORY_RESPONSE	> The immediate defensive reaction by neural vertebrate tissue to infection or injury caused by chemical or physical agents. [GOC:aruk, GOC:bc, PMID:10981966, PMID:11099416, PMID:18164423]	MIR195
GOBP_NEUROINFLAMMATORY_RESPONSE	> The immediate defensive reaction by neural vertebrate tissue to infection or injury caused by chemical or physical agents. [GOC:aruk, GOC:bc, PMID:10981966, PMID:11099416, PMID:18164423]	MIR206
GOBP_NEUROINFLAMMATORY_RESPONSE	> The immediate defensive reaction by neural vertebrate tissue to infection or injury caused by chemical or physical agents. [GOC:aruk, GOC:bc, PMID:10981966, PMID:11099416, PMID:18164423]	MIR26A1
GOBP_NEUROINFLAMMATORY_RESPONSE	> The immediate defensive reaction by neural vertebrate tissue to infection or injury caused by chemical or physical agents. [GOC:aruk, GOC:bc, PMID:10981966, PMID:11099416, PMID:18164423]	MMP3
GOBP_NEUROINFLAMMATORY_RESPONSE	> The immediate defensive reaction by neural vertebrate tissue to infection or injury caused by chemical or physical agents. [GOC:aruk, GOC:bc, PMID:10981966, PMID:11099416, PMID:18164423]	MMP8
GOBP_NEUROINFLAMMATORY_RESPONSE	> The immediate defensive reaction by neural vertebrate tissue to infection or injury caused by chemical or physical agents. [GOC:aruk, GOC:bc, PMID:10981966, PMID:11099416, PMID:18164423]	MMP9
GOBP_NEUROINFLAMMATORY_RESPONSE	> The immediate defensive reaction by neural vertebrate tissue to infection or injury caused by chemical or physical agents. [GOC:aruk, GOC:bc, PMID:10981966, PMID:11099416, PMID:18164423]	NR1D1
GOBP_NEUROINFLAMMATORY_RESPONSE	> The immediate defensive reaction by neural vertebrate tissue to infection or injury caused by chemical or physical agents. [GOC:aruk, GOC:bc, PMID:10981966, PMID:11099416, PMID:18164423]	NUPR1
GOBP_NEUROINFLAMMATORY_RESPONSE	> The immediate defensive reaction by neural vertebrate tissue to infection or injury caused by chemical or physical agents. [GOC:aruk, GOC:bc, PMID:10981966, PMID:11099416, PMID:18164423]	PTGS2
GOBP_NEUROINFLAMMATORY_RESPONSE	> The immediate defensive reaction by neural vertebrate tissue to infection or injury caused by chemical or physical agents. [GOC:aruk, GOC:bc, PMID:10981966, PMID:11099416, PMID:18164423]	PTPRC
GOBP_NEUROINFLAMMATORY_RESPONSE	> The immediate defensive reaction by neural vertebrate tissue to infection or injury caused by chemical or physical agents. [GOC:aruk, GOC:bc, PMID:10981966, PMID:11099416, PMID:18164423]	SPHK1
GOBP_NEUROINFLAMMATORY_RESPONSE	> The immediate defensive reaction by neural vertebrate tissue to infection or injury caused by chemical or physical agents. [GOC:aruk, GOC:bc, PMID:10981966, PMID:11099416, PMID:18164423]	STAP1
GOBP_NEUROINFLAMMATORY_RESPONSE	> The immediate defensive reaction by neural vertebrate tissue to infection or injury caused by chemical or physical agents. [GOC:aruk, GOC:bc, PMID:10981966, PMID:11099416, PMID:18164423]	SYT11
GOBP_NEUROINFLAMMATORY_RESPONSE	> The immediate defensive reaction by neural vertebrate tissue to infection or injury caused by chemical or physical agents. [GOC:aruk, GOC:bc, PMID:10981966, PMID:11099416, PMID:18164423]	TAFA3
GOBP_NEUROINFLAMMATORY_RESPONSE	> The immediate defensive reaction by neural vertebrate tissue to infection or injury caused by chemical or physical agents. [GOC:aruk, GOC:bc, PMID:10981966, PMID:11099416, PMID:18164423]	TNF
GOBP_NEUROINFLAMMATORY_RESPONSE	> The immediate defensive reaction by neural vertebrate tissue to infection or injury caused by chemical or physical agents. [GOC:aruk, GOC:bc, PMID:10981966, PMID:11099416, PMID:18164423]	TNFRSF1B
GOBP_NEUROINFLAMMATORY_RESPONSE	> The immediate defensive reaction by neural vertebrate tissue to infection or injury caused by chemical or physical agents. [GOC:aruk, GOC:bc, PMID:10981966, PMID:11099416, PMID:18164423]	TREM2
GOBP_NEUROINFLAMMATORY_RESPONSE	> The immediate defensive reaction by neural vertebrate tissue to infection or injury caused by chemical or physical agents. [GOC:aruk, GOC:bc, PMID:10981966, PMID:11099416, PMID:18164423]	TTBK1
GOBP_POSITIVE_REGULATION_OF_CYTOKINE_PRODUCTION_INVOLVED_IN_INFLAMMATORY_RESPONSE	> Any process that activates or increases the frequency, rate or extent of cytokine production involved in inflammatory response. [GOC:TermGenie]	APPL1
GOBP_POSITIVE_REGULATION_OF_CYTOKINE_PRODUCTION_INVOLVED_IN_INFLAMMATORY_RESPONSE	> Any process that activates or increases the frequency, rate or extent of cytokine production involved in inflammatory response. [GOC:TermGenie]	CD6
GOBP_POSITIVE_REGULATION_OF_CYTOKINE_PRODUCTION_INVOLVED_IN_INFLAMMATORY_RESPONSE	> Any process that activates or increases the frequency, rate or extent of cytokine production involved in inflammatory response. [GOC:TermGenie]	CLEC7A
GOBP_POSITIVE_REGULATION_OF_CYTOKINE_PRODUCTION_INVOLVED_IN_INFLAMMATORY_RESPONSE	> Any process that activates or increases the frequency, rate or extent of cytokine production involved in inflammatory response. [GOC:TermGenie]	GBP5
GOBP_POSITIVE_REGULATION_OF_CYTOKINE_PRODUCTION_INVOLVED_IN_INFLAMMATORY_RESPONSE	> Any process that activates or increases the frequency, rate or extent of cytokine production involved in inflammatory response. [GOC:TermGenie]	GPSM3
GOBP_POSITIVE_REGULATION_OF_CYTOKINE_PRODUCTION_INVOLVED_IN_INFLAMMATORY_RESPONSE	> Any process that activates or increases the frequency, rate or extent of cytokine production involved in inflammatory response. [GOC:TermGenie]	H19
GOBP_POSITIVE_REGULATION_OF_CYTOKINE_PRODUCTION_INVOLVED_IN_INFLAMMATORY_RESPONSE	> Any process that activates or increases the frequency, rate or extent of cytokine production involved in inflammatory response. [GOC:TermGenie]	IL17A
GOBP_POSITIVE_REGULATION_OF_CYTOKINE_PRODUCTION_INVOLVED_IN_INFLAMMATORY_RESPONSE	> Any process that activates or increases the frequency, rate or extent of cytokine production involved in inflammatory response. [GOC:TermGenie]	IL17B
GOBP_POSITIVE_REGULATION_OF_CYTOKINE_PRODUCTION_INVOLVED_IN_INFLAMMATORY_RESPONSE	> Any process that activates or increases the frequency, rate or extent of cytokine production involved in inflammatory response. [GOC:TermGenie]	IL17D
GOBP_POSITIVE_REGULATION_OF_CYTOKINE_PRODUCTION_INVOLVED_IN_INFLAMMATORY_RESPONSE	> Any process that activates or increases the frequency, rate or extent of cytokine production involved in inflammatory response. [GOC:TermGenie]	IL17F
GOBP_POSITIVE_REGULATION_OF_CYTOKINE_PRODUCTION_INVOLVED_IN_INFLAMMATORY_RESPONSE	> Any process that activates or increases the frequency, rate or extent of cytokine production involved in inflammatory response. [GOC:TermGenie]	IL17RC
GOBP_POSITIVE_REGULATION_OF_CYTOKINE_PRODUCTION_INVOLVED_IN_INFLAMMATORY_RESPONSE	> Any process that activates or increases the frequency, rate or extent of cytokine production involved in inflammatory response. [GOC:TermGenie]	IL6
GOBP_POSITIVE_REGULATION_OF_CYTOKINE_PRODUCTION_INVOLVED_IN_INFLAMMATORY_RESPONSE	> Any process that activates or increases the frequency, rate or extent of cytokine production involved in inflammatory response. [GOC:TermGenie]	KPNA6
GOBP_POSITIVE_REGULATION_OF_CYTOKINE_PRODUCTION_INVOLVED_IN_INFLAMMATORY_RESPONSE	> Any process that activates or increases the frequency, rate or extent of cytokine production involved in inflammatory response. [GOC:TermGenie]	MIR17
GOBP_POSITIVE_REGULATION_OF_CYTOKINE_PRODUCTION_INVOLVED_IN_INFLAMMATORY_RESPONSE	> Any process that activates or increases the frequency, rate or extent of cytokine production involved in inflammatory response. [GOC:TermGenie]	MIR21
GOBP_POSITIVE_REGULATION_OF_CYTOKINE_PRODUCTION_INVOLVED_IN_INFLAMMATORY_RESPONSE	> Any process that activates or increases the frequency, rate or extent of cytokine production involved in inflammatory response. [GOC:TermGenie]	MIR675
GOBP_POSITIVE_REGULATION_OF_CYTOKINE_PRODUCTION_INVOLVED_IN_INFLAMMATORY_RESPONSE	> Any process that activates or increases the frequency, rate or extent of cytokine production involved in inflammatory response. [GOC:TermGenie]	MYD88
GOBP_POSITIVE_REGULATION_OF_CYTOKINE_PRODUCTION_INVOLVED_IN_INFLAMMATORY_RESPONSE	> Any process that activates or increases the frequency, rate or extent of cytokine production involved in inflammatory response. [GOC:TermGenie]	NOD2
GOBP_POSITIVE_REGULATION_OF_CYTOKINE_PRODUCTION_INVOLVED_IN_INFLAMMATORY_RESPONSE	> Any process that activates or increases the frequency, rate or extent of cytokine production involved in inflammatory response. [GOC:TermGenie]	PLA2G3
GOBP_POSITIVE_REGULATION_OF_CYTOKINE_PRODUCTION_INVOLVED_IN_INFLAMMATORY_RESPONSE	> Any process that activates or increases the frequency, rate or extent of cytokine production involved in inflammatory response. [GOC:TermGenie]	STAT3
GOBP_POSITIVE_REGULATION_OF_CYTOKINE_PRODUCTION_INVOLVED_IN_INFLAMMATORY_RESPONSE	> Any process that activates or increases the frequency, rate or extent of cytokine production involved in inflammatory response. [GOC:TermGenie]	TICAM1
GOBP_POSITIVE_REGULATION_OF_CYTOKINE_PRODUCTION_INVOLVED_IN_INFLAMMATORY_RESPONSE	> Any process that activates or increases the frequency, rate or extent of cytokine production involved in inflammatory response. [GOC:TermGenie]	TLR4
GOBP_POSITIVE_REGULATION_OF_CYTOKINE_PRODUCTION_INVOLVED_IN_INFLAMMATORY_RESPONSE	> Any process that activates or increases the frequency, rate or extent of cytokine production involved in inflammatory response. [GOC:TermGenie]	TLR6
GOBP_POSITIVE_REGULATION_OF_CYTOKINE_PRODUCTION_INVOLVED_IN_INFLAMMATORY_RESPONSE	> Any process that activates or increases the frequency, rate or extent of cytokine production involved in inflammatory response. [GOC:TermGenie]	TNF
GOBP_PRODUCTION_OF_MOLECULAR_MEDIATOR_INVOLVED_IN_INFLAMMATORY_RESPONSE	> The synthesis or release of any molecular mediator of the inflammatory response following an inflammatory stimulus, resulting in an increase in its intracellular or extracellular levels. [GOC:add, GOC:dph, GOC:tb, ISBN:0781735149]	ABCD1
GOBP_PRODUCTION_OF_MOLECULAR_MEDIATOR_INVOLVED_IN_INFLAMMATORY_RESPONSE	> The synthesis or release of any molecular mediator of the inflammatory response following an inflammatory stimulus, resulting in an increase in its intracellular or extracellular levels. [GOC:add, GOC:dph, GOC:tb, ISBN:0781735149]	ABCD2
GOBP_PRODUCTION_OF_MOLECULAR_MEDIATOR_INVOLVED_IN_INFLAMMATORY_RESPONSE	> The synthesis or release of any molecular mediator of the inflammatory response following an inflammatory stimulus, resulting in an increase in its intracellular or extracellular levels. [GOC:add, GOC:dph, GOC:tb, ISBN:0781735149]	ADCY7
GOBP_PRODUCTION_OF_MOLECULAR_MEDIATOR_INVOLVED_IN_INFLAMMATORY_RESPONSE	> The synthesis or release of any molecular mediator of the inflammatory response following an inflammatory stimulus, resulting in an increase in its intracellular or extracellular levels. [GOC:add, GOC:dph, GOC:tb, ISBN:0781735149]	ALOX5
GOBP_PRODUCTION_OF_MOLECULAR_MEDIATOR_INVOLVED_IN_INFLAMMATORY_RESPONSE	> The synthesis or release of any molecular mediator of the inflammatory response following an inflammatory stimulus, resulting in an increase in its intracellular or extracellular levels. [GOC:add, GOC:dph, GOC:tb, ISBN:0781735149]	APOD
GOBP_PRODUCTION_OF_MOLECULAR_MEDIATOR_INVOLVED_IN_INFLAMMATORY_RESPONSE	> The synthesis or release of any molecular mediator of the inflammatory response following an inflammatory stimulus, resulting in an increase in its intracellular or extracellular levels. [GOC:add, GOC:dph, GOC:tb, ISBN:0781735149]	APPL1
GOBP_PRODUCTION_OF_MOLECULAR_MEDIATOR_INVOLVED_IN_INFLAMMATORY_RESPONSE	> The synthesis or release of any molecular mediator of the inflammatory response following an inflammatory stimulus, resulting in an increase in its intracellular or extracellular levels. [GOC:add, GOC:dph, GOC:tb, ISBN:0781735149]	APPL2
GOBP_PRODUCTION_OF_MOLECULAR_MEDIATOR_INVOLVED_IN_INFLAMMATORY_RESPONSE	> The synthesis or release of any molecular mediator of the inflammatory response following an inflammatory stimulus, resulting in an increase in its intracellular or extracellular levels. [GOC:add, GOC:dph, GOC:tb, ISBN:0781735149]	BAP1
GOBP_PRODUCTION_OF_MOLECULAR_MEDIATOR_INVOLVED_IN_INFLAMMATORY_RESPONSE	> The synthesis or release of any molecular mediator of the inflammatory response following an inflammatory stimulus, resulting in an increase in its intracellular or extracellular levels. [GOC:add, GOC:dph, GOC:tb, ISBN:0781735149]	BTK
GOBP_PRODUCTION_OF_MOLECULAR_MEDIATOR_INVOLVED_IN_INFLAMMATORY_RESPONSE	> The synthesis or release of any molecular mediator of the inflammatory response following an inflammatory stimulus, resulting in an increase in its intracellular or extracellular levels. [GOC:add, GOC:dph, GOC:tb, ISBN:0781735149]	CD36
GOBP_PRODUCTION_OF_MOLECULAR_MEDIATOR_INVOLVED_IN_INFLAMMATORY_RESPONSE	> The synthesis or release of any molecular mediator of the inflammatory response following an inflammatory stimulus, resulting in an increase in its intracellular or extracellular levels. [GOC:add, GOC:dph, GOC:tb, ISBN:0781735149]	CD6
GOBP_PRODUCTION_OF_MOLECULAR_MEDIATOR_INVOLVED_IN_INFLAMMATORY_RESPONSE	> The synthesis or release of any molecular mediator of the inflammatory response following an inflammatory stimulus, resulting in an increase in its intracellular or extracellular levels. [GOC:add, GOC:dph, GOC:tb, ISBN:0781735149]	CHIA
GOBP_PRODUCTION_OF_MOLECULAR_MEDIATOR_INVOLVED_IN_INFLAMMATORY_RESPONSE	> The synthesis or release of any molecular mediator of the inflammatory response following an inflammatory stimulus, resulting in an increase in its intracellular or extracellular levels. [GOC:add, GOC:dph, GOC:tb, ISBN:0781735149]	CHID1
GOBP_PRODUCTION_OF_MOLECULAR_MEDIATOR_INVOLVED_IN_INFLAMMATORY_RESPONSE	> The synthesis or release of any molecular mediator of the inflammatory response following an inflammatory stimulus, resulting in an increase in its intracellular or extracellular levels. [GOC:add, GOC:dph, GOC:tb, ISBN:0781735149]	CLEC7A
GOBP_PRODUCTION_OF_MOLECULAR_MEDIATOR_INVOLVED_IN_INFLAMMATORY_RESPONSE	> The synthesis or release of any molecular mediator of the inflammatory response following an inflammatory stimulus, resulting in an increase in its intracellular or extracellular levels. [GOC:add, GOC:dph, GOC:tb, ISBN:0781735149]	CUEDC2
GOBP_PRODUCTION_OF_MOLECULAR_MEDIATOR_INVOLVED_IN_INFLAMMATORY_RESPONSE	> The synthesis or release of any molecular mediator of the inflammatory response following an inflammatory stimulus, resulting in an increase in its intracellular or extracellular levels. [GOC:add, GOC:dph, GOC:tb, ISBN:0781735149]	DUSP10
GOBP_PRODUCTION_OF_MOLECULAR_MEDIATOR_INVOLVED_IN_INFLAMMATORY_RESPONSE	> The synthesis or release of any molecular mediator of the inflammatory response following an inflammatory stimulus, resulting in an increase in its intracellular or extracellular levels. [GOC:add, GOC:dph, GOC:tb, ISBN:0781735149]	F2
GOBP_PRODUCTION_OF_MOLECULAR_MEDIATOR_INVOLVED_IN_INFLAMMATORY_RESPONSE	> The synthesis or release of any molecular mediator of the inflammatory response following an inflammatory stimulus, resulting in an increase in its intracellular or extracellular levels. [GOC:add, GOC:dph, GOC:tb, ISBN:0781735149]	GBP5
GOBP_PRODUCTION_OF_MOLECULAR_MEDIATOR_INVOLVED_IN_INFLAMMATORY_RESPONSE	> The synthesis or release of any molecular mediator of the inflammatory response following an inflammatory stimulus, resulting in an increase in its intracellular or extracellular levels. [GOC:add, GOC:dph, GOC:tb, ISBN:0781735149]	GPSM3
GOBP_PRODUCTION_OF_MOLECULAR_MEDIATOR_INVOLVED_IN_INFLAMMATORY_RESPONSE	> The synthesis or release of any molecular mediator of the inflammatory response following an inflammatory stimulus, resulting in an increase in its intracellular or extracellular levels. [GOC:add, GOC:dph, GOC:tb, ISBN:0781735149]	GRN
GOBP_PRODUCTION_OF_MOLECULAR_MEDIATOR_INVOLVED_IN_INFLAMMATORY_RESPONSE	> The synthesis or release of any molecular mediator of the inflammatory response following an inflammatory stimulus, resulting in an increase in its intracellular or extracellular levels. [GOC:add, GOC:dph, GOC:tb, ISBN:0781735149]	H19
GOBP_PRODUCTION_OF_MOLECULAR_MEDIATOR_INVOLVED_IN_INFLAMMATORY_RESPONSE	> The synthesis or release of any molecular mediator of the inflammatory response following an inflammatory stimulus, resulting in an increase in its intracellular or extracellular levels. [GOC:add, GOC:dph, GOC:tb, ISBN:0781735149]	HIF1A
GOBP_PRODUCTION_OF_MOLECULAR_MEDIATOR_INVOLVED_IN_INFLAMMATORY_RESPONSE	> The synthesis or release of any molecular mediator of the inflammatory response following an inflammatory stimulus, resulting in an increase in its intracellular or extracellular levels. [GOC:add, GOC:dph, GOC:tb, ISBN:0781735149]	IL17A
GOBP_PRODUCTION_OF_MOLECULAR_MEDIATOR_INVOLVED_IN_INFLAMMATORY_RESPONSE	> The synthesis or release of any molecular mediator of the inflammatory response following an inflammatory stimulus, resulting in an increase in its intracellular or extracellular levels. [GOC:add, GOC:dph, GOC:tb, ISBN:0781735149]	IL17B
GOBP_PRODUCTION_OF_MOLECULAR_MEDIATOR_INVOLVED_IN_INFLAMMATORY_RESPONSE	> The synthesis or release of any molecular mediator of the inflammatory response following an inflammatory stimulus, resulting in an increase in its intracellular or extracellular levels. [GOC:add, GOC:dph, GOC:tb, ISBN:0781735149]	IL17D
GOBP_PRODUCTION_OF_MOLECULAR_MEDIATOR_INVOLVED_IN_INFLAMMATORY_RESPONSE	> The synthesis or release of any molecular mediator of the inflammatory response following an inflammatory stimulus, resulting in an increase in its intracellular or extracellular levels. [GOC:add, GOC:dph, GOC:tb, ISBN:0781735149]	IL17F
GOBP_PRODUCTION_OF_MOLECULAR_MEDIATOR_INVOLVED_IN_INFLAMMATORY_RESPONSE	> The synthesis or release of any molecular mediator of the inflammatory response following an inflammatory stimulus, resulting in an increase in its intracellular or extracellular levels. [GOC:add, GOC:dph, GOC:tb, ISBN:0781735149]	IL17RC
GOBP_PRODUCTION_OF_MOLECULAR_MEDIATOR_INVOLVED_IN_INFLAMMATORY_RESPONSE	> The synthesis or release of any molecular mediator of the inflammatory response following an inflammatory stimulus, resulting in an increase in its intracellular or extracellular levels. [GOC:add, GOC:dph, GOC:tb, ISBN:0781735149]	IL1R2
GOBP_PRODUCTION_OF_MOLECULAR_MEDIATOR_INVOLVED_IN_INFLAMMATORY_RESPONSE	> The synthesis or release of any molecular mediator of the inflammatory response following an inflammatory stimulus, resulting in an increase in its intracellular or extracellular levels. [GOC:add, GOC:dph, GOC:tb, ISBN:0781735149]	IL4R
GOBP_PRODUCTION_OF_MOLECULAR_MEDIATOR_INVOLVED_IN_INFLAMMATORY_RESPONSE	> The synthesis or release of any molecular mediator of the inflammatory response following an inflammatory stimulus, resulting in an increase in its intracellular or extracellular levels. [GOC:add, GOC:dph, GOC:tb, ISBN:0781735149]	IL6
GOBP_PRODUCTION_OF_MOLECULAR_MEDIATOR_INVOLVED_IN_INFLAMMATORY_RESPONSE	> The synthesis or release of any molecular mediator of the inflammatory response following an inflammatory stimulus, resulting in an increase in its intracellular or extracellular levels. [GOC:add, GOC:dph, GOC:tb, ISBN:0781735149]	INS
GOBP_PRODUCTION_OF_MOLECULAR_MEDIATOR_INVOLVED_IN_INFLAMMATORY_RESPONSE	> The synthesis or release of any molecular mediator of the inflammatory response following an inflammatory stimulus, resulting in an increase in its intracellular or extracellular levels. [GOC:add, GOC:dph, GOC:tb, ISBN:0781735149]	KPNA6
GOBP_PRODUCTION_OF_MOLECULAR_MEDIATOR_INVOLVED_IN_INFLAMMATORY_RESPONSE	> The synthesis or release of any molecular mediator of the inflammatory response following an inflammatory stimulus, resulting in an increase in its intracellular or extracellular levels. [GOC:add, GOC:dph, GOC:tb, ISBN:0781735149]	LBP
GOBP_PRODUCTION_OF_MOLECULAR_MEDIATOR_INVOLVED_IN_INFLAMMATORY_RESPONSE	> The synthesis or release of any molecular mediator of the inflammatory response following an inflammatory stimulus, resulting in an increase in its intracellular or extracellular levels. [GOC:add, GOC:dph, GOC:tb, ISBN:0781735149]	LEP
GOBP_PRODUCTION_OF_MOLECULAR_MEDIATOR_INVOLVED_IN_INFLAMMATORY_RESPONSE	> The synthesis or release of any molecular mediator of the inflammatory response following an inflammatory stimulus, resulting in an increase in its intracellular or extracellular levels. [GOC:add, GOC:dph, GOC:tb, ISBN:0781735149]	LILRB4
GOBP_PRODUCTION_OF_MOLECULAR_MEDIATOR_INVOLVED_IN_INFLAMMATORY_RESPONSE	> The synthesis or release of any molecular mediator of the inflammatory response following an inflammatory stimulus, resulting in an increase in its intracellular or extracellular levels. [GOC:add, GOC:dph, GOC:tb, ISBN:0781735149]	LYN
GOBP_PRODUCTION_OF_MOLECULAR_MEDIATOR_INVOLVED_IN_INFLAMMATORY_RESPONSE	> The synthesis or release of any molecular mediator of the inflammatory response following an inflammatory stimulus, resulting in an increase in its intracellular or extracellular levels. [GOC:add, GOC:dph, GOC:tb, ISBN:0781735149]	MACIR
GOBP_PRODUCTION_OF_MOLECULAR_MEDIATOR_INVOLVED_IN_INFLAMMATORY_RESPONSE	> The synthesis or release of any molecular mediator of the inflammatory response following an inflammatory stimulus, resulting in an increase in its intracellular or extracellular levels. [GOC:add, GOC:dph, GOC:tb, ISBN:0781735149]	MAPK14
GOBP_PRODUCTION_OF_MOLECULAR_MEDIATOR_INVOLVED_IN_INFLAMMATORY_RESPONSE	> The synthesis or release of any molecular mediator of the inflammatory response following an inflammatory stimulus, resulting in an increase in its intracellular or extracellular levels. [GOC:add, GOC:dph, GOC:tb, ISBN:0781735149]	MEFV
GOBP_PRODUCTION_OF_MOLECULAR_MEDIATOR_INVOLVED_IN_INFLAMMATORY_RESPONSE	> The synthesis or release of any molecular mediator of the inflammatory response following an inflammatory stimulus, resulting in an increase in its intracellular or extracellular levels. [GOC:add, GOC:dph, GOC:tb, ISBN:0781735149]	MIR125A
GOBP_PRODUCTION_OF_MOLECULAR_MEDIATOR_INVOLVED_IN_INFLAMMATORY_RESPONSE	> The synthesis or release of any molecular mediator of the inflammatory response following an inflammatory stimulus, resulting in an increase in its intracellular or extracellular levels. [GOC:add, GOC:dph, GOC:tb, ISBN:0781735149]	MIR129-1
GOBP_PRODUCTION_OF_MOLECULAR_MEDIATOR_INVOLVED_IN_INFLAMMATORY_RESPONSE	> The synthesis or release of any molecular mediator of the inflammatory response following an inflammatory stimulus, resulting in an increase in its intracellular or extracellular levels. [GOC:add, GOC:dph, GOC:tb, ISBN:0781735149]	MIR135A1
GOBP_PRODUCTION_OF_MOLECULAR_MEDIATOR_INVOLVED_IN_INFLAMMATORY_RESPONSE	> The synthesis or release of any molecular mediator of the inflammatory response following an inflammatory stimulus, resulting in an increase in its intracellular or extracellular levels. [GOC:add, GOC:dph, GOC:tb, ISBN:0781735149]	MIR136
GOBP_PRODUCTION_OF_MOLECULAR_MEDIATOR_INVOLVED_IN_INFLAMMATORY_RESPONSE	> The synthesis or release of any molecular mediator of the inflammatory response following an inflammatory stimulus, resulting in an increase in its intracellular or extracellular levels. [GOC:add, GOC:dph, GOC:tb, ISBN:0781735149]	MIR140
GOBP_PRODUCTION_OF_MOLECULAR_MEDIATOR_INVOLVED_IN_INFLAMMATORY_RESPONSE	> The synthesis or release of any molecular mediator of the inflammatory response following an inflammatory stimulus, resulting in an increase in its intracellular or extracellular levels. [GOC:add, GOC:dph, GOC:tb, ISBN:0781735149]	MIR146A
GOBP_PRODUCTION_OF_MOLECULAR_MEDIATOR_INVOLVED_IN_INFLAMMATORY_RESPONSE	> The synthesis or release of any molecular mediator of the inflammatory response following an inflammatory stimulus, resulting in an increase in its intracellular or extracellular levels. [GOC:add, GOC:dph, GOC:tb, ISBN:0781735149]	MIR152
GOBP_PRODUCTION_OF_MOLECULAR_MEDIATOR_INVOLVED_IN_INFLAMMATORY_RESPONSE	> The synthesis or release of any molecular mediator of the inflammatory response following an inflammatory stimulus, resulting in an increase in its intracellular or extracellular levels. [GOC:add, GOC:dph, GOC:tb, ISBN:0781735149]	MIR16-1
GOBP_PRODUCTION_OF_MOLECULAR_MEDIATOR_INVOLVED_IN_INFLAMMATORY_RESPONSE	> The synthesis or release of any molecular mediator of the inflammatory response following an inflammatory stimulus, resulting in an increase in its intracellular or extracellular levels. [GOC:add, GOC:dph, GOC:tb, ISBN:0781735149]	MIR17
GOBP_PRODUCTION_OF_MOLECULAR_MEDIATOR_INVOLVED_IN_INFLAMMATORY_RESPONSE	> The synthesis or release of any molecular mediator of the inflammatory response following an inflammatory stimulus, resulting in an increase in its intracellular or extracellular levels. [GOC:add, GOC:dph, GOC:tb, ISBN:0781735149]	MIR197
GOBP_PRODUCTION_OF_MOLECULAR_MEDIATOR_INVOLVED_IN_INFLAMMATORY_RESPONSE	> The synthesis or release of any molecular mediator of the inflammatory response following an inflammatory stimulus, resulting in an increase in its intracellular or extracellular levels. [GOC:add, GOC:dph, GOC:tb, ISBN:0781735149]	MIR203A
GOBP_PRODUCTION_OF_MOLECULAR_MEDIATOR_INVOLVED_IN_INFLAMMATORY_RESPONSE	> The synthesis or release of any molecular mediator of the inflammatory response following an inflammatory stimulus, resulting in an increase in its intracellular or extracellular levels. [GOC:add, GOC:dph, GOC:tb, ISBN:0781735149]	MIR21
GOBP_PRODUCTION_OF_MOLECULAR_MEDIATOR_INVOLVED_IN_INFLAMMATORY_RESPONSE	> The synthesis or release of any molecular mediator of the inflammatory response following an inflammatory stimulus, resulting in an increase in its intracellular or extracellular levels. [GOC:add, GOC:dph, GOC:tb, ISBN:0781735149]	MIR221
GOBP_PRODUCTION_OF_MOLECULAR_MEDIATOR_INVOLVED_IN_INFLAMMATORY_RESPONSE	> The synthesis or release of any molecular mediator of the inflammatory response following an inflammatory stimulus, resulting in an increase in its intracellular or extracellular levels. [GOC:add, GOC:dph, GOC:tb, ISBN:0781735149]	MIR222
GOBP_PRODUCTION_OF_MOLECULAR_MEDIATOR_INVOLVED_IN_INFLAMMATORY_RESPONSE	> The synthesis or release of any molecular mediator of the inflammatory response following an inflammatory stimulus, resulting in an increase in its intracellular or extracellular levels. [GOC:add, GOC:dph, GOC:tb, ISBN:0781735149]	MIR26A1
GOBP_PRODUCTION_OF_MOLECULAR_MEDIATOR_INVOLVED_IN_INFLAMMATORY_RESPONSE	> The synthesis or release of any molecular mediator of the inflammatory response following an inflammatory stimulus, resulting in an increase in its intracellular or extracellular levels. [GOC:add, GOC:dph, GOC:tb, ISBN:0781735149]	MIR338
GOBP_PRODUCTION_OF_MOLECULAR_MEDIATOR_INVOLVED_IN_INFLAMMATORY_RESPONSE	> The synthesis or release of any molecular mediator of the inflammatory response following an inflammatory stimulus, resulting in an increase in its intracellular or extracellular levels. [GOC:add, GOC:dph, GOC:tb, ISBN:0781735149]	MIR378A
GOBP_PRODUCTION_OF_MOLECULAR_MEDIATOR_INVOLVED_IN_INFLAMMATORY_RESPONSE	> The synthesis or release of any molecular mediator of the inflammatory response following an inflammatory stimulus, resulting in an increase in its intracellular or extracellular levels. [GOC:add, GOC:dph, GOC:tb, ISBN:0781735149]	MIR675
GOBP_PRODUCTION_OF_MOLECULAR_MEDIATOR_INVOLVED_IN_INFLAMMATORY_RESPONSE	> The synthesis or release of any molecular mediator of the inflammatory response following an inflammatory stimulus, resulting in an increase in its intracellular or extracellular levels. [GOC:add, GOC:dph, GOC:tb, ISBN:0781735149]	MIR93
GOBP_PRODUCTION_OF_MOLECULAR_MEDIATOR_INVOLVED_IN_INFLAMMATORY_RESPONSE	> The synthesis or release of any molecular mediator of the inflammatory response following an inflammatory stimulus, resulting in an increase in its intracellular or extracellular levels. [GOC:add, GOC:dph, GOC:tb, ISBN:0781735149]	MIR98
GOBP_PRODUCTION_OF_MOLECULAR_MEDIATOR_INVOLVED_IN_INFLAMMATORY_RESPONSE	> The synthesis or release of any molecular mediator of the inflammatory response following an inflammatory stimulus, resulting in an increase in its intracellular or extracellular levels. [GOC:add, GOC:dph, GOC:tb, ISBN:0781735149]	MYD88
GOBP_PRODUCTION_OF_MOLECULAR_MEDIATOR_INVOLVED_IN_INFLAMMATORY_RESPONSE	> The synthesis or release of any molecular mediator of the inflammatory response following an inflammatory stimulus, resulting in an increase in its intracellular or extracellular levels. [GOC:add, GOC:dph, GOC:tb, ISBN:0781735149]	NLRC3
GOBP_PRODUCTION_OF_MOLECULAR_MEDIATOR_INVOLVED_IN_INFLAMMATORY_RESPONSE	> The synthesis or release of any molecular mediator of the inflammatory response following an inflammatory stimulus, resulting in an increase in its intracellular or extracellular levels. [GOC:add, GOC:dph, GOC:tb, ISBN:0781735149]	NLRP7
GOBP_PRODUCTION_OF_MOLECULAR_MEDIATOR_INVOLVED_IN_INFLAMMATORY_RESPONSE	> The synthesis or release of any molecular mediator of the inflammatory response following an inflammatory stimulus, resulting in an increase in its intracellular or extracellular levels. [GOC:add, GOC:dph, GOC:tb, ISBN:0781735149]	NOD2
GOBP_PRODUCTION_OF_MOLECULAR_MEDIATOR_INVOLVED_IN_INFLAMMATORY_RESPONSE	> The synthesis or release of any molecular mediator of the inflammatory response following an inflammatory stimulus, resulting in an increase in its intracellular or extracellular levels. [GOC:add, GOC:dph, GOC:tb, ISBN:0781735149]	NOS2
GOBP_PRODUCTION_OF_MOLECULAR_MEDIATOR_INVOLVED_IN_INFLAMMATORY_RESPONSE	> The synthesis or release of any molecular mediator of the inflammatory response following an inflammatory stimulus, resulting in an increase in its intracellular or extracellular levels. [GOC:add, GOC:dph, GOC:tb, ISBN:0781735149]	P2RX1
GOBP_PRODUCTION_OF_MOLECULAR_MEDIATOR_INVOLVED_IN_INFLAMMATORY_RESPONSE	> The synthesis or release of any molecular mediator of the inflammatory response following an inflammatory stimulus, resulting in an increase in its intracellular or extracellular levels. [GOC:add, GOC:dph, GOC:tb, ISBN:0781735149]	PDCD4
GOBP_PRODUCTION_OF_MOLECULAR_MEDIATOR_INVOLVED_IN_INFLAMMATORY_RESPONSE	> The synthesis or release of any molecular mediator of the inflammatory response following an inflammatory stimulus, resulting in an increase in its intracellular or extracellular levels. [GOC:add, GOC:dph, GOC:tb, ISBN:0781735149]	PER1
GOBP_PRODUCTION_OF_MOLECULAR_MEDIATOR_INVOLVED_IN_INFLAMMATORY_RESPONSE	> The synthesis or release of any molecular mediator of the inflammatory response following an inflammatory stimulus, resulting in an increase in its intracellular or extracellular levels. [GOC:add, GOC:dph, GOC:tb, ISBN:0781735149]	PLA2G3
GOBP_PRODUCTION_OF_MOLECULAR_MEDIATOR_INVOLVED_IN_INFLAMMATORY_RESPONSE	> The synthesis or release of any molecular mediator of the inflammatory response following an inflammatory stimulus, resulting in an increase in its intracellular or extracellular levels. [GOC:add, GOC:dph, GOC:tb, ISBN:0781735149]	PLD3
GOBP_PRODUCTION_OF_MOLECULAR_MEDIATOR_INVOLVED_IN_INFLAMMATORY_RESPONSE	> The synthesis or release of any molecular mediator of the inflammatory response following an inflammatory stimulus, resulting in an increase in its intracellular or extracellular levels. [GOC:add, GOC:dph, GOC:tb, ISBN:0781735149]	PLD4
GOBP_PRODUCTION_OF_MOLECULAR_MEDIATOR_INVOLVED_IN_INFLAMMATORY_RESPONSE	> The synthesis or release of any molecular mediator of the inflammatory response following an inflammatory stimulus, resulting in an increase in its intracellular or extracellular levels. [GOC:add, GOC:dph, GOC:tb, ISBN:0781735149]	PPARA
GOBP_PRODUCTION_OF_MOLECULAR_MEDIATOR_INVOLVED_IN_INFLAMMATORY_RESPONSE	> The synthesis or release of any molecular mediator of the inflammatory response following an inflammatory stimulus, resulting in an increase in its intracellular or extracellular levels. [GOC:add, GOC:dph, GOC:tb, ISBN:0781735149]	PRDX2
GOBP_PRODUCTION_OF_MOLECULAR_MEDIATOR_INVOLVED_IN_INFLAMMATORY_RESPONSE	> The synthesis or release of any molecular mediator of the inflammatory response following an inflammatory stimulus, resulting in an increase in its intracellular or extracellular levels. [GOC:add, GOC:dph, GOC:tb, ISBN:0781735149]	PYCARD
GOBP_PRODUCTION_OF_MOLECULAR_MEDIATOR_INVOLVED_IN_INFLAMMATORY_RESPONSE	> The synthesis or release of any molecular mediator of the inflammatory response following an inflammatory stimulus, resulting in an increase in its intracellular or extracellular levels. [GOC:add, GOC:dph, GOC:tb, ISBN:0781735149]	RPS19
GOBP_PRODUCTION_OF_MOLECULAR_MEDIATOR_INVOLVED_IN_INFLAMMATORY_RESPONSE	> The synthesis or release of any molecular mediator of the inflammatory response following an inflammatory stimulus, resulting in an increase in its intracellular or extracellular levels. [GOC:add, GOC:dph, GOC:tb, ISBN:0781735149]	SERPINE1
GOBP_PRODUCTION_OF_MOLECULAR_MEDIATOR_INVOLVED_IN_INFLAMMATORY_RESPONSE	> The synthesis or release of any molecular mediator of the inflammatory response following an inflammatory stimulus, resulting in an increase in its intracellular or extracellular levels. [GOC:add, GOC:dph, GOC:tb, ISBN:0781735149]	SIRPA
GOBP_PRODUCTION_OF_MOLECULAR_MEDIATOR_INVOLVED_IN_INFLAMMATORY_RESPONSE	> The synthesis or release of any molecular mediator of the inflammatory response following an inflammatory stimulus, resulting in an increase in its intracellular or extracellular levels. [GOC:add, GOC:dph, GOC:tb, ISBN:0781735149]	SLAMF8
GOBP_PRODUCTION_OF_MOLECULAR_MEDIATOR_INVOLVED_IN_INFLAMMATORY_RESPONSE	> The synthesis or release of any molecular mediator of the inflammatory response following an inflammatory stimulus, resulting in an increase in its intracellular or extracellular levels. [GOC:add, GOC:dph, GOC:tb, ISBN:0781735149]	SNAP23
GOBP_PRODUCTION_OF_MOLECULAR_MEDIATOR_INVOLVED_IN_INFLAMMATORY_RESPONSE	> The synthesis or release of any molecular mediator of the inflammatory response following an inflammatory stimulus, resulting in an increase in its intracellular or extracellular levels. [GOC:add, GOC:dph, GOC:tb, ISBN:0781735149]	SNX4
GOBP_PRODUCTION_OF_MOLECULAR_MEDIATOR_INVOLVED_IN_INFLAMMATORY_RESPONSE	> The synthesis or release of any molecular mediator of the inflammatory response following an inflammatory stimulus, resulting in an increase in its intracellular or extracellular levels. [GOC:add, GOC:dph, GOC:tb, ISBN:0781735149]	STAT3
GOBP_PRODUCTION_OF_MOLECULAR_MEDIATOR_INVOLVED_IN_INFLAMMATORY_RESPONSE	> The synthesis or release of any molecular mediator of the inflammatory response following an inflammatory stimulus, resulting in an increase in its intracellular or extracellular levels. [GOC:add, GOC:dph, GOC:tb, ISBN:0781735149]	SYK
GOBP_PRODUCTION_OF_MOLECULAR_MEDIATOR_INVOLVED_IN_INFLAMMATORY_RESPONSE	> The synthesis or release of any molecular mediator of the inflammatory response following an inflammatory stimulus, resulting in an increase in its intracellular or extracellular levels. [GOC:add, GOC:dph, GOC:tb, ISBN:0781735149]	TICAM1
GOBP_PRODUCTION_OF_MOLECULAR_MEDIATOR_INVOLVED_IN_INFLAMMATORY_RESPONSE	> The synthesis or release of any molecular mediator of the inflammatory response following an inflammatory stimulus, resulting in an increase in its intracellular or extracellular levels. [GOC:add, GOC:dph, GOC:tb, ISBN:0781735149]	TLR4
GOBP_PRODUCTION_OF_MOLECULAR_MEDIATOR_INVOLVED_IN_INFLAMMATORY_RESPONSE	> The synthesis or release of any molecular mediator of the inflammatory response following an inflammatory stimulus, resulting in an increase in its intracellular or extracellular levels. [GOC:add, GOC:dph, GOC:tb, ISBN:0781735149]	TLR6
GOBP_PRODUCTION_OF_MOLECULAR_MEDIATOR_INVOLVED_IN_INFLAMMATORY_RESPONSE	> The synthesis or release of any molecular mediator of the inflammatory response following an inflammatory stimulus, resulting in an increase in its intracellular or extracellular levels. [GOC:add, GOC:dph, GOC:tb, ISBN:0781735149]	TNF
GOBP_PRODUCTION_OF_MOLECULAR_MEDIATOR_INVOLVED_IN_INFLAMMATORY_RESPONSE	> The synthesis or release of any molecular mediator of the inflammatory response following an inflammatory stimulus, resulting in an increase in its intracellular or extracellular levels. [GOC:add, GOC:dph, GOC:tb, ISBN:0781735149]	VAMP7
GOBP_PRODUCTION_OF_MOLECULAR_MEDIATOR_INVOLVED_IN_INFLAMMATORY_RESPONSE	> The synthesis or release of any molecular mediator of the inflammatory response following an inflammatory stimulus, resulting in an increase in its intracellular or extracellular levels. [GOC:add, GOC:dph, GOC:tb, ISBN:0781735149]	VAMP8
GOBP_PRODUCTION_OF_MOLECULAR_MEDIATOR_INVOLVED_IN_INFLAMMATORY_RESPONSE	> The synthesis or release of any molecular mediator of the inflammatory response following an inflammatory stimulus, resulting in an increase in its intracellular or extracellular levels. [GOC:add, GOC:dph, GOC:tb, ISBN:0781735149]	ZC3H12A
WP_INFLAMMATORY_RESPONSE_PATHWAY	> Inflammatory Response Pathway	CD28
WP_INFLAMMATORY_RESPONSE_PATHWAY	> Inflammatory Response Pathway	CD40
WP_INFLAMMATORY_RESPONSE_PATHWAY	> Inflammatory Response Pathway	CD40LG
WP_INFLAMMATORY_RESPONSE_PATHWAY	> Inflammatory Response Pathway	CD80
WP_INFLAMMATORY_RESPONSE_PATHWAY	> Inflammatory Response Pathway	CD86
WP_INFLAMMATORY_RESPONSE_PATHWAY	> Inflammatory Response Pathway	COL1A1
WP_INFLAMMATORY_RESPONSE_PATHWAY	> Inflammatory Response Pathway	COL1A2
WP_INFLAMMATORY_RESPONSE_PATHWAY	> Inflammatory Response Pathway	COL3A1
WP_INFLAMMATORY_RESPONSE_PATHWAY	> Inflammatory Response Pathway	FN1
WP_INFLAMMATORY_RESPONSE_PATHWAY	> Inflammatory Response Pathway	IFNG
WP_INFLAMMATORY_RESPONSE_PATHWAY	> Inflammatory Response Pathway	IL2
WP_INFLAMMATORY_RESPONSE_PATHWAY	> Inflammatory Response Pathway	IL2RA
WP_INFLAMMATORY_RESPONSE_PATHWAY	> Inflammatory Response Pathway	IL2RB
WP_INFLAMMATORY_RESPONSE_PATHWAY	> Inflammatory Response Pathway	IL2RG
WP_INFLAMMATORY_RESPONSE_PATHWAY	> Inflammatory Response Pathway	IL4
WP_INFLAMMATORY_RESPONSE_PATHWAY	> Inflammatory Response Pathway	IL4R
WP_INFLAMMATORY_RESPONSE_PATHWAY	> Inflammatory Response Pathway	IL5
WP_INFLAMMATORY_RESPONSE_PATHWAY	> Inflammatory Response Pathway	IL5RA
WP_INFLAMMATORY_RESPONSE_PATHWAY	> Inflammatory Response Pathway	LAMA5
WP_INFLAMMATORY_RESPONSE_PATHWAY	> Inflammatory Response Pathway	LAMB1
WP_INFLAMMATORY_RESPONSE_PATHWAY	> Inflammatory Response Pathway	LAMB2
WP_INFLAMMATORY_RESPONSE_PATHWAY	> Inflammatory Response Pathway	LAMC1
WP_INFLAMMATORY_RESPONSE_PATHWAY	> Inflammatory Response Pathway	LAMC2
WP_INFLAMMATORY_RESPONSE_PATHWAY	> Inflammatory Response Pathway	LCK
WP_INFLAMMATORY_RESPONSE_PATHWAY	> Inflammatory Response Pathway	MIR3606
WP_INFLAMMATORY_RESPONSE_PATHWAY	> Inflammatory Response Pathway	MIR4758
WP_INFLAMMATORY_RESPONSE_PATHWAY	> Inflammatory Response Pathway	MIR7846
WP_INFLAMMATORY_RESPONSE_PATHWAY	> Inflammatory Response Pathway	THBS1
WP_INFLAMMATORY_RESPONSE_PATHWAY	> Inflammatory Response Pathway	THBS3
WP_INFLAMMATORY_RESPONSE_PATHWAY	> Inflammatory Response Pathway	TNFRSF1A
WP_INFLAMMATORY_RESPONSE_PATHWAY	> Inflammatory Response Pathway	TNFRSF1B
WP_INFLAMMATORY_RESPONSE_PATHWAY	> Inflammatory Response Pathway	VTN
WP_INFLAMMATORY_RESPONSE_PATHWAY	> Inflammatory Response Pathway	ZAP70
GOBP_REGULATION_OF_ACUTE_INFLAMMATORY_RESPONSE	> Any process that modulates the frequency, rate, or extent of an acute inflammatory response. [GOC:add]	ADAM8
GOBP_REGULATION_OF_ACUTE_INFLAMMATORY_RESPONSE	> Any process that modulates the frequency, rate, or extent of an acute inflammatory response. [GOC:add]	ADCYAP1
GOBP_REGULATION_OF_ACUTE_INFLAMMATORY_RESPONSE	> Any process that modulates the frequency, rate, or extent of an acute inflammatory response. [GOC:add]	ADORA1
GOBP_REGULATION_OF_ACUTE_INFLAMMATORY_RESPONSE	> Any process that modulates the frequency, rate, or extent of an acute inflammatory response. [GOC:add]	APCS
GOBP_REGULATION_OF_ACUTE_INFLAMMATORY_RESPONSE	> Any process that modulates the frequency, rate, or extent of an acute inflammatory response. [GOC:add]	ASH1L
GOBP_REGULATION_OF_ACUTE_INFLAMMATORY_RESPONSE	> Any process that modulates the frequency, rate, or extent of an acute inflammatory response. [GOC:add]	BTK
GOBP_REGULATION_OF_ACUTE_INFLAMMATORY_RESPONSE	> Any process that modulates the frequency, rate, or extent of an acute inflammatory response. [GOC:add]	C2CD4A
GOBP_REGULATION_OF_ACUTE_INFLAMMATORY_RESPONSE	> Any process that modulates the frequency, rate, or extent of an acute inflammatory response. [GOC:add]	C2CD4B
GOBP_REGULATION_OF_ACUTE_INFLAMMATORY_RESPONSE	> Any process that modulates the frequency, rate, or extent of an acute inflammatory response. [GOC:add]	C3
GOBP_REGULATION_OF_ACUTE_INFLAMMATORY_RESPONSE	> Any process that modulates the frequency, rate, or extent of an acute inflammatory response. [GOC:add]	CCR7
GOBP_REGULATION_OF_ACUTE_INFLAMMATORY_RESPONSE	> Any process that modulates the frequency, rate, or extent of an acute inflammatory response. [GOC:add]	CNR1
GOBP_REGULATION_OF_ACUTE_INFLAMMATORY_RESPONSE	> Any process that modulates the frequency, rate, or extent of an acute inflammatory response. [GOC:add]	CREB3L3
GOBP_REGULATION_OF_ACUTE_INFLAMMATORY_RESPONSE	> Any process that modulates the frequency, rate, or extent of an acute inflammatory response. [GOC:add]	DNASE1
GOBP_REGULATION_OF_ACUTE_INFLAMMATORY_RESPONSE	> Any process that modulates the frequency, rate, or extent of an acute inflammatory response. [GOC:add]	DNASE1L3
GOBP_REGULATION_OF_ACUTE_INFLAMMATORY_RESPONSE	> Any process that modulates the frequency, rate, or extent of an acute inflammatory response. [GOC:add]	EDNRB
GOBP_REGULATION_OF_ACUTE_INFLAMMATORY_RESPONSE	> Any process that modulates the frequency, rate, or extent of an acute inflammatory response. [GOC:add]	F12
GOBP_REGULATION_OF_ACUTE_INFLAMMATORY_RESPONSE	> Any process that modulates the frequency, rate, or extent of an acute inflammatory response. [GOC:add]	FCGR2B
GOBP_REGULATION_OF_ACUTE_INFLAMMATORY_RESPONSE	> Any process that modulates the frequency, rate, or extent of an acute inflammatory response. [GOC:add]	FFAR2
GOBP_REGULATION_OF_ACUTE_INFLAMMATORY_RESPONSE	> Any process that modulates the frequency, rate, or extent of an acute inflammatory response. [GOC:add]	FFAR3
GOBP_REGULATION_OF_ACUTE_INFLAMMATORY_RESPONSE	> Any process that modulates the frequency, rate, or extent of an acute inflammatory response. [GOC:add]	FUT7
GOBP_REGULATION_OF_ACUTE_INFLAMMATORY_RESPONSE	> Any process that modulates the frequency, rate, or extent of an acute inflammatory response. [GOC:add]	GSTP1
GOBP_REGULATION_OF_ACUTE_INFLAMMATORY_RESPONSE	> Any process that modulates the frequency, rate, or extent of an acute inflammatory response. [GOC:add]	HLA-E
GOBP_REGULATION_OF_ACUTE_INFLAMMATORY_RESPONSE	> Any process that modulates the frequency, rate, or extent of an acute inflammatory response. [GOC:add]	IL1B
GOBP_REGULATION_OF_ACUTE_INFLAMMATORY_RESPONSE	> Any process that modulates the frequency, rate, or extent of an acute inflammatory response. [GOC:add]	IL20RB
GOBP_REGULATION_OF_ACUTE_INFLAMMATORY_RESPONSE	> Any process that modulates the frequency, rate, or extent of an acute inflammatory response. [GOC:add]	IL4
GOBP_REGULATION_OF_ACUTE_INFLAMMATORY_RESPONSE	> Any process that modulates the frequency, rate, or extent of an acute inflammatory response. [GOC:add]	IL6
GOBP_REGULATION_OF_ACUTE_INFLAMMATORY_RESPONSE	> Any process that modulates the frequency, rate, or extent of an acute inflammatory response. [GOC:add]	IL6ST
GOBP_REGULATION_OF_ACUTE_INFLAMMATORY_RESPONSE	> Any process that modulates the frequency, rate, or extent of an acute inflammatory response. [GOC:add]	INS
GOBP_REGULATION_OF_ACUTE_INFLAMMATORY_RESPONSE	> Any process that modulates the frequency, rate, or extent of an acute inflammatory response. [GOC:add]	KLKB1
GOBP_REGULATION_OF_ACUTE_INFLAMMATORY_RESPONSE	> Any process that modulates the frequency, rate, or extent of an acute inflammatory response. [GOC:add]	MIR92A1
GOBP_REGULATION_OF_ACUTE_INFLAMMATORY_RESPONSE	> Any process that modulates the frequency, rate, or extent of an acute inflammatory response. [GOC:add]	NLRP3
GOBP_REGULATION_OF_ACUTE_INFLAMMATORY_RESPONSE	> Any process that modulates the frequency, rate, or extent of an acute inflammatory response. [GOC:add]	NPY5R
GOBP_REGULATION_OF_ACUTE_INFLAMMATORY_RESPONSE	> Any process that modulates the frequency, rate, or extent of an acute inflammatory response. [GOC:add]	OSM
GOBP_REGULATION_OF_ACUTE_INFLAMMATORY_RESPONSE	> Any process that modulates the frequency, rate, or extent of an acute inflammatory response. [GOC:add]	OSMR
GOBP_REGULATION_OF_ACUTE_INFLAMMATORY_RESPONSE	> Any process that modulates the frequency, rate, or extent of an acute inflammatory response. [GOC:add]	PARK7
GOBP_REGULATION_OF_ACUTE_INFLAMMATORY_RESPONSE	> Any process that modulates the frequency, rate, or extent of an acute inflammatory response. [GOC:add]	PIK3CG
GOBP_REGULATION_OF_ACUTE_INFLAMMATORY_RESPONSE	> Any process that modulates the frequency, rate, or extent of an acute inflammatory response. [GOC:add]	PLA2G2D
GOBP_REGULATION_OF_ACUTE_INFLAMMATORY_RESPONSE	> Any process that modulates the frequency, rate, or extent of an acute inflammatory response. [GOC:add]	PPARG
GOBP_REGULATION_OF_ACUTE_INFLAMMATORY_RESPONSE	> Any process that modulates the frequency, rate, or extent of an acute inflammatory response. [GOC:add]	PTGER3
GOBP_REGULATION_OF_ACUTE_INFLAMMATORY_RESPONSE	> Any process that modulates the frequency, rate, or extent of an acute inflammatory response. [GOC:add]	PTGES
GOBP_REGULATION_OF_ACUTE_INFLAMMATORY_RESPONSE	> Any process that modulates the frequency, rate, or extent of an acute inflammatory response. [GOC:add]	PTGS2
GOBP_REGULATION_OF_ACUTE_INFLAMMATORY_RESPONSE	> Any process that modulates the frequency, rate, or extent of an acute inflammatory response. [GOC:add]	RHBDD3
GOBP_REGULATION_OF_ACUTE_INFLAMMATORY_RESPONSE	> Any process that modulates the frequency, rate, or extent of an acute inflammatory response. [GOC:add]	SELENOS
GOBP_REGULATION_OF_ACUTE_INFLAMMATORY_RESPONSE	> Any process that modulates the frequency, rate, or extent of an acute inflammatory response. [GOC:add]	TAC1
GOBP_REGULATION_OF_ACUTE_INFLAMMATORY_RESPONSE	> Any process that modulates the frequency, rate, or extent of an acute inflammatory response. [GOC:add]	TNF
GOBP_REGULATION_OF_ACUTE_INFLAMMATORY_RESPONSE	> Any process that modulates the frequency, rate, or extent of an acute inflammatory response. [GOC:add]	TNFRSF11A
GOBP_REGULATION_OF_ACUTE_INFLAMMATORY_RESPONSE	> Any process that modulates the frequency, rate, or extent of an acute inflammatory response. [GOC:add]	TNFSF11
GOBP_REGULATION_OF_ACUTE_INFLAMMATORY_RESPONSE	> Any process that modulates the frequency, rate, or extent of an acute inflammatory response. [GOC:add]	ZP3
GOBP_REGULATION_OF_ACUTE_INFLAMMATORY_RESPONSE_TO_ANTIGENIC_STIMULUS	> Any process that modulates the frequency, rate, or extent of an acute inflammatory response to an antigenic stimulus. [GOC:add]	ADCYAP1
GOBP_REGULATION_OF_ACUTE_INFLAMMATORY_RESPONSE_TO_ANTIGENIC_STIMULUS	> Any process that modulates the frequency, rate, or extent of an acute inflammatory response to an antigenic stimulus. [GOC:add]	BTK
GOBP_REGULATION_OF_ACUTE_INFLAMMATORY_RESPONSE_TO_ANTIGENIC_STIMULUS	> Any process that modulates the frequency, rate, or extent of an acute inflammatory response to an antigenic stimulus. [GOC:add]	C3
GOBP_REGULATION_OF_ACUTE_INFLAMMATORY_RESPONSE_TO_ANTIGENIC_STIMULUS	> Any process that modulates the frequency, rate, or extent of an acute inflammatory response to an antigenic stimulus. [GOC:add]	CCR7
GOBP_REGULATION_OF_ACUTE_INFLAMMATORY_RESPONSE_TO_ANTIGENIC_STIMULUS	> Any process that modulates the frequency, rate, or extent of an acute inflammatory response to an antigenic stimulus. [GOC:add]	CNR1
GOBP_REGULATION_OF_ACUTE_INFLAMMATORY_RESPONSE_TO_ANTIGENIC_STIMULUS	> Any process that modulates the frequency, rate, or extent of an acute inflammatory response to an antigenic stimulus. [GOC:add]	FCGR2B
GOBP_REGULATION_OF_ACUTE_INFLAMMATORY_RESPONSE_TO_ANTIGENIC_STIMULUS	> Any process that modulates the frequency, rate, or extent of an acute inflammatory response to an antigenic stimulus. [GOC:add]	FUT7
GOBP_REGULATION_OF_ACUTE_INFLAMMATORY_RESPONSE_TO_ANTIGENIC_STIMULUS	> Any process that modulates the frequency, rate, or extent of an acute inflammatory response to an antigenic stimulus. [GOC:add]	HLA-E
GOBP_REGULATION_OF_ACUTE_INFLAMMATORY_RESPONSE_TO_ANTIGENIC_STIMULUS	> Any process that modulates the frequency, rate, or extent of an acute inflammatory response to an antigenic stimulus. [GOC:add]	IL20RB
GOBP_REGULATION_OF_ACUTE_INFLAMMATORY_RESPONSE_TO_ANTIGENIC_STIMULUS	> Any process that modulates the frequency, rate, or extent of an acute inflammatory response to an antigenic stimulus. [GOC:add]	NPY5R
GOBP_REGULATION_OF_ACUTE_INFLAMMATORY_RESPONSE_TO_ANTIGENIC_STIMULUS	> Any process that modulates the frequency, rate, or extent of an acute inflammatory response to an antigenic stimulus. [GOC:add]	PARK7
GOBP_REGULATION_OF_ACUTE_INFLAMMATORY_RESPONSE_TO_ANTIGENIC_STIMULUS	> Any process that modulates the frequency, rate, or extent of an acute inflammatory response to an antigenic stimulus. [GOC:add]	PLA2G2D
GOBP_REGULATION_OF_ACUTE_INFLAMMATORY_RESPONSE_TO_ANTIGENIC_STIMULUS	> Any process that modulates the frequency, rate, or extent of an acute inflammatory response to an antigenic stimulus. [GOC:add]	SELENOS
GOBP_REGULATION_OF_ACUTE_INFLAMMATORY_RESPONSE_TO_ANTIGENIC_STIMULUS	> Any process that modulates the frequency, rate, or extent of an acute inflammatory response to an antigenic stimulus. [GOC:add]	ZP3
GOBP_REGULATION_OF_INFLAMMATORY_RESPONSE	> Any process that modulates the frequency, rate or extent of the inflammatory response, the immediate defensive reaction (by vertebrate tissue) to infection or injury caused by chemical or physical agents. [GOC:ai]	ABCC1
GOBP_REGULATION_OF_INFLAMMATORY_RESPONSE	> Any process that modulates the frequency, rate or extent of the inflammatory response, the immediate defensive reaction (by vertebrate tissue) to infection or injury caused by chemical or physical agents. [GOC:ai]	ABHD12
GOBP_REGULATION_OF_INFLAMMATORY_RESPONSE	> Any process that modulates the frequency, rate or extent of the inflammatory response, the immediate defensive reaction (by vertebrate tissue) to infection or injury caused by chemical or physical agents. [GOC:ai]	ACE2
GOBP_REGULATION_OF_INFLAMMATORY_RESPONSE	> Any process that modulates the frequency, rate or extent of the inflammatory response, the immediate defensive reaction (by vertebrate tissue) to infection or injury caused by chemical or physical agents. [GOC:ai]	ACOD1
GOBP_REGULATION_OF_INFLAMMATORY_RESPONSE	> Any process that modulates the frequency, rate or extent of the inflammatory response, the immediate defensive reaction (by vertebrate tissue) to infection or injury caused by chemical or physical agents. [GOC:ai]	ADA
GOBP_REGULATION_OF_INFLAMMATORY_RESPONSE	> Any process that modulates the frequency, rate or extent of the inflammatory response, the immediate defensive reaction (by vertebrate tissue) to infection or injury caused by chemical or physical agents. [GOC:ai]	ADAM8
GOBP_REGULATION_OF_INFLAMMATORY_RESPONSE	> Any process that modulates the frequency, rate or extent of the inflammatory response, the immediate defensive reaction (by vertebrate tissue) to infection or injury caused by chemical or physical agents. [GOC:ai]	ADAMTS12
GOBP_REGULATION_OF_INFLAMMATORY_RESPONSE	> Any process that modulates the frequency, rate or extent of the inflammatory response, the immediate defensive reaction (by vertebrate tissue) to infection or injury caused by chemical or physical agents. [GOC:ai]	ADCYAP1
GOBP_REGULATION_OF_INFLAMMATORY_RESPONSE	> Any process that modulates the frequency, rate or extent of the inflammatory response, the immediate defensive reaction (by vertebrate tissue) to infection or injury caused by chemical or physical agents. [GOC:ai]	ADIPOQ
GOBP_REGULATION_OF_INFLAMMATORY_RESPONSE	> Any process that modulates the frequency, rate or extent of the inflammatory response, the immediate defensive reaction (by vertebrate tissue) to infection or injury caused by chemical or physical agents. [GOC:ai]	ADORA1
GOBP_REGULATION_OF_INFLAMMATORY_RESPONSE	> Any process that modulates the frequency, rate or extent of the inflammatory response, the immediate defensive reaction (by vertebrate tissue) to infection or injury caused by chemical or physical agents. [GOC:ai]	AGER
GOBP_REGULATION_OF_INFLAMMATORY_RESPONSE	> Any process that modulates the frequency, rate or extent of the inflammatory response, the immediate defensive reaction (by vertebrate tissue) to infection or injury caused by chemical or physical agents. [GOC:ai]	AGT
GOBP_REGULATION_OF_INFLAMMATORY_RESPONSE	> Any process that modulates the frequency, rate or extent of the inflammatory response, the immediate defensive reaction (by vertebrate tissue) to infection or injury caused by chemical or physical agents. [GOC:ai]	AGTR1
GOBP_REGULATION_OF_INFLAMMATORY_RESPONSE	> Any process that modulates the frequency, rate or extent of the inflammatory response, the immediate defensive reaction (by vertebrate tissue) to infection or injury caused by chemical or physical agents. [GOC:ai]	AHSG
GOBP_REGULATION_OF_INFLAMMATORY_RESPONSE	> Any process that modulates the frequency, rate or extent of the inflammatory response, the immediate defensive reaction (by vertebrate tissue) to infection or injury caused by chemical or physical agents. [GOC:ai]	AKNA
GOBP_REGULATION_OF_INFLAMMATORY_RESPONSE	> Any process that modulates the frequency, rate or extent of the inflammatory response, the immediate defensive reaction (by vertebrate tissue) to infection or injury caused by chemical or physical agents. [GOC:ai]	ALOX15
GOBP_REGULATION_OF_INFLAMMATORY_RESPONSE	> Any process that modulates the frequency, rate or extent of the inflammatory response, the immediate defensive reaction (by vertebrate tissue) to infection or injury caused by chemical or physical agents. [GOC:ai]	ALOX5
GOBP_REGULATION_OF_INFLAMMATORY_RESPONSE	> Any process that modulates the frequency, rate or extent of the inflammatory response, the immediate defensive reaction (by vertebrate tissue) to infection or injury caused by chemical or physical agents. [GOC:ai]	ANXA1
GOBP_REGULATION_OF_INFLAMMATORY_RESPONSE	> Any process that modulates the frequency, rate or extent of the inflammatory response, the immediate defensive reaction (by vertebrate tissue) to infection or injury caused by chemical or physical agents. [GOC:ai]	AOAH
GOBP_REGULATION_OF_INFLAMMATORY_RESPONSE	> Any process that modulates the frequency, rate or extent of the inflammatory response, the immediate defensive reaction (by vertebrate tissue) to infection or injury caused by chemical or physical agents. [GOC:ai]	APCS
GOBP_REGULATION_OF_INFLAMMATORY_RESPONSE	> Any process that modulates the frequency, rate or extent of the inflammatory response, the immediate defensive reaction (by vertebrate tissue) to infection or injury caused by chemical or physical agents. [GOC:ai]	APOA1
GOBP_REGULATION_OF_INFLAMMATORY_RESPONSE	> Any process that modulates the frequency, rate or extent of the inflammatory response, the immediate defensive reaction (by vertebrate tissue) to infection or injury caused by chemical or physical agents. [GOC:ai]	APOE
GOBP_REGULATION_OF_INFLAMMATORY_RESPONSE	> Any process that modulates the frequency, rate or extent of the inflammatory response, the immediate defensive reaction (by vertebrate tissue) to infection or injury caused by chemical or physical agents. [GOC:ai]	APP
GOBP_REGULATION_OF_INFLAMMATORY_RESPONSE	> Any process that modulates the frequency, rate or extent of the inflammatory response, the immediate defensive reaction (by vertebrate tissue) to infection or injury caused by chemical or physical agents. [GOC:ai]	AREL1
GOBP_REGULATION_OF_INFLAMMATORY_RESPONSE	> Any process that modulates the frequency, rate or extent of the inflammatory response, the immediate defensive reaction (by vertebrate tissue) to infection or injury caused by chemical or physical agents. [GOC:ai]	ASH1L
GOBP_REGULATION_OF_INFLAMMATORY_RESPONSE	> Any process that modulates the frequency, rate or extent of the inflammatory response, the immediate defensive reaction (by vertebrate tissue) to infection or injury caused by chemical or physical agents. [GOC:ai]	ATM
GOBP_REGULATION_OF_INFLAMMATORY_RESPONSE	> Any process that modulates the frequency, rate or extent of the inflammatory response, the immediate defensive reaction (by vertebrate tissue) to infection or injury caused by chemical or physical agents. [GOC:ai]	BAP1
GOBP_REGULATION_OF_INFLAMMATORY_RESPONSE	> Any process that modulates the frequency, rate or extent of the inflammatory response, the immediate defensive reaction (by vertebrate tissue) to infection or injury caused by chemical or physical agents. [GOC:ai]	BCL6
GOBP_REGULATION_OF_INFLAMMATORY_RESPONSE	> Any process that modulates the frequency, rate or extent of the inflammatory response, the immediate defensive reaction (by vertebrate tissue) to infection or injury caused by chemical or physical agents. [GOC:ai]	BCL6B
GOBP_REGULATION_OF_INFLAMMATORY_RESPONSE	> Any process that modulates the frequency, rate or extent of the inflammatory response, the immediate defensive reaction (by vertebrate tissue) to infection or injury caused by chemical or physical agents. [GOC:ai]	BIRC2
GOBP_REGULATION_OF_INFLAMMATORY_RESPONSE	> Any process that modulates the frequency, rate or extent of the inflammatory response, the immediate defensive reaction (by vertebrate tissue) to infection or injury caused by chemical or physical agents. [GOC:ai]	BIRC3
GOBP_REGULATION_OF_INFLAMMATORY_RESPONSE	> Any process that modulates the frequency, rate or extent of the inflammatory response, the immediate defensive reaction (by vertebrate tissue) to infection or injury caused by chemical or physical agents. [GOC:ai]	BRD4
GOBP_REGULATION_OF_INFLAMMATORY_RESPONSE	> Any process that modulates the frequency, rate or extent of the inflammatory response, the immediate defensive reaction (by vertebrate tissue) to infection or injury caused by chemical or physical agents. [GOC:ai]	BST1
GOBP_REGULATION_OF_INFLAMMATORY_RESPONSE	> Any process that modulates the frequency, rate or extent of the inflammatory response, the immediate defensive reaction (by vertebrate tissue) to infection or injury caused by chemical or physical agents. [GOC:ai]	BTK
GOBP_REGULATION_OF_INFLAMMATORY_RESPONSE	> Any process that modulates the frequency, rate or extent of the inflammatory response, the immediate defensive reaction (by vertebrate tissue) to infection or injury caused by chemical or physical agents. [GOC:ai]	C1QTNF12
GOBP_REGULATION_OF_INFLAMMATORY_RESPONSE	> Any process that modulates the frequency, rate or extent of the inflammatory response, the immediate defensive reaction (by vertebrate tissue) to infection or injury caused by chemical or physical agents. [GOC:ai]	C1QTNF3
GOBP_REGULATION_OF_INFLAMMATORY_RESPONSE	> Any process that modulates the frequency, rate or extent of the inflammatory response, the immediate defensive reaction (by vertebrate tissue) to infection or injury caused by chemical or physical agents. [GOC:ai]	C2CD4A
GOBP_REGULATION_OF_INFLAMMATORY_RESPONSE	> Any process that modulates the frequency, rate or extent of the inflammatory response, the immediate defensive reaction (by vertebrate tissue) to infection or injury caused by chemical or physical agents. [GOC:ai]	C2CD4B
GOBP_REGULATION_OF_INFLAMMATORY_RESPONSE	> Any process that modulates the frequency, rate or extent of the inflammatory response, the immediate defensive reaction (by vertebrate tissue) to infection or injury caused by chemical or physical agents. [GOC:ai]	C3
GOBP_REGULATION_OF_INFLAMMATORY_RESPONSE	> Any process that modulates the frequency, rate or extent of the inflammatory response, the immediate defensive reaction (by vertebrate tissue) to infection or injury caused by chemical or physical agents. [GOC:ai]	CALCRL
GOBP_REGULATION_OF_INFLAMMATORY_RESPONSE	> Any process that modulates the frequency, rate or extent of the inflammatory response, the immediate defensive reaction (by vertebrate tissue) to infection or injury caused by chemical or physical agents. [GOC:ai]	CASP1
GOBP_REGULATION_OF_INFLAMMATORY_RESPONSE	> Any process that modulates the frequency, rate or extent of the inflammatory response, the immediate defensive reaction (by vertebrate tissue) to infection or injury caused by chemical or physical agents. [GOC:ai]	CASP12
GOBP_REGULATION_OF_INFLAMMATORY_RESPONSE	> Any process that modulates the frequency, rate or extent of the inflammatory response, the immediate defensive reaction (by vertebrate tissue) to infection or injury caused by chemical or physical agents. [GOC:ai]	CASP4
GOBP_REGULATION_OF_INFLAMMATORY_RESPONSE	> Any process that modulates the frequency, rate or extent of the inflammatory response, the immediate defensive reaction (by vertebrate tissue) to infection or injury caused by chemical or physical agents. [GOC:ai]	CASP5
GOBP_REGULATION_OF_INFLAMMATORY_RESPONSE	> Any process that modulates the frequency, rate or extent of the inflammatory response, the immediate defensive reaction (by vertebrate tissue) to infection or injury caused by chemical or physical agents. [GOC:ai]	CCL1
GOBP_REGULATION_OF_INFLAMMATORY_RESPONSE	> Any process that modulates the frequency, rate or extent of the inflammatory response, the immediate defensive reaction (by vertebrate tissue) to infection or injury caused by chemical or physical agents. [GOC:ai]	CCL24
GOBP_REGULATION_OF_INFLAMMATORY_RESPONSE	> Any process that modulates the frequency, rate or extent of the inflammatory response, the immediate defensive reaction (by vertebrate tissue) to infection or injury caused by chemical or physical agents. [GOC:ai]	CCL3
GOBP_REGULATION_OF_INFLAMMATORY_RESPONSE	> Any process that modulates the frequency, rate or extent of the inflammatory response, the immediate defensive reaction (by vertebrate tissue) to infection or injury caused by chemical or physical agents. [GOC:ai]	CCL5
GOBP_REGULATION_OF_INFLAMMATORY_RESPONSE	> Any process that modulates the frequency, rate or extent of the inflammatory response, the immediate defensive reaction (by vertebrate tissue) to infection or injury caused by chemical or physical agents. [GOC:ai]	CCN3
GOBP_REGULATION_OF_INFLAMMATORY_RESPONSE	> Any process that modulates the frequency, rate or extent of the inflammatory response, the immediate defensive reaction (by vertebrate tissue) to infection or injury caused by chemical or physical agents. [GOC:ai]	CCN4
GOBP_REGULATION_OF_INFLAMMATORY_RESPONSE	> Any process that modulates the frequency, rate or extent of the inflammatory response, the immediate defensive reaction (by vertebrate tissue) to infection or injury caused by chemical or physical agents. [GOC:ai]	CCR2
GOBP_REGULATION_OF_INFLAMMATORY_RESPONSE	> Any process that modulates the frequency, rate or extent of the inflammatory response, the immediate defensive reaction (by vertebrate tissue) to infection or injury caused by chemical or physical agents. [GOC:ai]	CCR7
GOBP_REGULATION_OF_INFLAMMATORY_RESPONSE	> Any process that modulates the frequency, rate or extent of the inflammatory response, the immediate defensive reaction (by vertebrate tissue) to infection or injury caused by chemical or physical agents. [GOC:ai]	CD200
GOBP_REGULATION_OF_INFLAMMATORY_RESPONSE	> Any process that modulates the frequency, rate or extent of the inflammatory response, the immediate defensive reaction (by vertebrate tissue) to infection or injury caused by chemical or physical agents. [GOC:ai]	CD200R1
GOBP_REGULATION_OF_INFLAMMATORY_RESPONSE	> Any process that modulates the frequency, rate or extent of the inflammatory response, the immediate defensive reaction (by vertebrate tissue) to infection or injury caused by chemical or physical agents. [GOC:ai]	CD200R1L
GOBP_REGULATION_OF_INFLAMMATORY_RESPONSE	> Any process that modulates the frequency, rate or extent of the inflammatory response, the immediate defensive reaction (by vertebrate tissue) to infection or injury caused by chemical or physical agents. [GOC:ai]	CD28
GOBP_REGULATION_OF_INFLAMMATORY_RESPONSE	> Any process that modulates the frequency, rate or extent of the inflammatory response, the immediate defensive reaction (by vertebrate tissue) to infection or injury caused by chemical or physical agents. [GOC:ai]	CD47
GOBP_REGULATION_OF_INFLAMMATORY_RESPONSE	> Any process that modulates the frequency, rate or extent of the inflammatory response, the immediate defensive reaction (by vertebrate tissue) to infection or injury caused by chemical or physical agents. [GOC:ai]	CD81
GOBP_REGULATION_OF_INFLAMMATORY_RESPONSE	> Any process that modulates the frequency, rate or extent of the inflammatory response, the immediate defensive reaction (by vertebrate tissue) to infection or injury caused by chemical or physical agents. [GOC:ai]	CDH5
GOBP_REGULATION_OF_INFLAMMATORY_RESPONSE	> Any process that modulates the frequency, rate or extent of the inflammatory response, the immediate defensive reaction (by vertebrate tissue) to infection or injury caused by chemical or physical agents. [GOC:ai]	CDK19
[truncated: 9,819 more rows]

## Sheet: IRG_MAD
gene	mad
LTF	3.5005
SAA1	3.19297
TMSB15A	2.97786
[truncated: 1,285 more rows]
